# Supplementary material for: Effectiveness of oral dydrogesterone compared to placebo in reducing the risk of preterm birth: a systematic review and meta-analysis
Source: BMC Pregnancy Childbirth. 2026 Feb 24;26:222. doi: 10.1186/s12884-026-08747-5 (PMC12955320; doi:10.1186/s12884-026-08747-5)
Supplement: Supplementary file 2 — Supplementary Material 2. [file 12884_2026_8747_MOESM2_ESM.xlsx]

## Sheet: TitleAbstract screening
Title and Abstract Screening
Athour	Year	Title	Abstract	DOI	Language	Decision (0,1)	Reason for exclusion
	2018	Oral progesterone reduces risk of recurrent spontaneous preterm delivery		10.1016/j.ajogmf.2019.03.001	English	1
	2019	Vaginal Progesterone, Oral Progesterone, 17-OHPC, Cerclage, and Pessary for Preventing Preterm Birth in At-Risk Singleton Pregnancies: An Updated Systematic Review and Network Meta-analysis	Around the world, approximately 15 million pregnancies each year end in preterm birth (before 37 weeks' gestation), a major contributor to child morbidity and mortality. To reduce the risk of preterm birth for women at increased risk, interventions include progesterone, cervical cerclage, and cervical pessary. Previous studies concluded that progesterone (especially natural progesterone) was the …		English	1
	2021	Evaluating Progestogens for Preventing Preterm birth International Collaborative (EPPPIC): meta-analysis of individual participant data from randomised controlled trials	BACKGROUND: Preterm birth is a global health priority. Using a progestogen during high-risk pregnancy could reduce preterm birth and adverse neonatal outcomes. METHODS: We did a systematic review of randomised trials comparing vaginal progesterone, intramuscular 17-hydroxyprogesterone caproate (17-OHPC), or oral progesterone with control, or with each other, in asymptomatic women at risk of prete…	10.1016/S0140-6736(21)00217-8	eng	0	Narrative review
R. A. Abduljalil, Chiter, A., Sharida, H., Dayoub, N.	2022	Spontaneous Pregnancy and Live Birth by a Patient with Premature Ovarian Failure: A Case Report	Premature Ovarian Failure (POF) or premature ovarian insufficiency (POI) is the loss of ovarian function before the age of 40. It is a very stressful condition as it has a critical impact on a patient’s fertility potential. Around 5-10% of women with POI may have a spontaneous pregnancy, but many may require multiple attempts at in vitro fertilization (IVF) to achieve a successful pregnancy. Neve…		English	0	Not our PICO
N. Afridi, Masood, U., Balooch, S., Khan, S., Khan, S.	2019	COMPARISON OF EFFICACY OF ORAL PROGESTERONE AND MICRONIZED PROGESTERONE PESSARY IN REDUCTION OF INCIDENCE OF SPONTANEOUS PRETERM BIRTHS	Background: Preterm births are among the leading causes of fetomaternal mortality and morbidity. Progesterone is routinely used for the treatment of preterm births but scarce data is available that compared the efficacy of oral progesterone (dydrogesterone) with micronized progesterone (cyclogest pessary/rectal) to reduce the incidence of spontaneous preterm births in our local population. Method…		English	1
S. Alimohamadi, Javadian, P., Gharedaghi, M. H., Javadian, N., Alinia, H., Khazardoust, S., Borna, S., Hantoushzadeh, S.	2013	Progesterone and threatened abortion: a randomized clinical trial on endocervical cytokine concentrations	The purpose of this study was to investigate the effect of vaginal progesterone on endocervical cytokine concentration in women at risk of threatened abortion. One hundred and sixty pregnant women with clinical symptoms of threatened abortion before the 20th week of pregnancy were randomly assigned to receive vaginal progesterone or placebo. Cervical fluids were collected and endocervical concent…	10.1016/j.jri.2013.01.004	English	0	Not our PICO
S. Alimohammadi, Jamali, M., Mohsenpour, Z., Mohsenpour, F., Nedadahandeh, S. M., Jamali, M.	2020	The Effect of Oral Progesterone on Deceasing Preterm Labor in Patients with a History of Preterm Labor	Background Preterm birth with a prevalence of about 10% causes 75-95% of prenatal mortality, and one of the effective factors of it is hormonal factors. This study aimed to investigate the effect of oral medroxy progesterone on reducing preterm labor in women with a history of preterm labor. Materials and Methods This double-blinded clinical trial was performed on 214 pregnant women with the hist…	10.22038/ijp.2019.44345.3673	English	1
F. Alizadeh, Mahmoudinia, M., Mirteimoori, M., pourali, L., Niroumand, S.	2022	Comparison of oral Dydrogesterone and 17-α hydroxyprogesterone caprate in the prevention of preterm birth	Background: Preterm birth (PTB) remains a significant problem in obstetric care. Progesterone supplements are believed to reduce the rate of preterm labor, but formulation, type of administration, and dosage varies in different studies. This study was performed to compare oral Dydrogesterone with intramuscular 17α-hydroxyprogesterone caproate (17α-OHPC) administration in prevention of PTB. Method…	10.1186/s12884-022-04509-1	English	1
I. Ansari, Javadi, E. H., Pakniat, H., Emami, A., Ranjkesh, F., Molaverdikhani, S.	2023	Micronized Progesterone or Dydrogesterone? A Comparative Study on the Effects of Two Forms of Progesterone on Pregnancy Outcomes After Threatened Abortion	Background: A significant number of pregnancies are at risk of threatened abortion (TA). Different types of progesterone are used to treat TA. Objectives: In this study, the effects of 2 forms of progesterone on the continuation of pregnancy and TA-caused pregnancy outcomes were compared. Methods: A total of 190 women with a gestational age of 6 - 13 weeks presenting with uterine bleeding, closed…	10.5812/ijpr-136320	English	0	Not our PICO
H. Arab, Alharbi, A. J., Oraif, A., Sagr, E., Al Madani, H., Abduljabbar, H., Bajouh, O. S., Faden, Y., Sabr, Y.	2019	The Role Of Progestogens In Threatened And Idiopathic Recurrent Miscarriage	It is well known that progesterone plays a major role in the maintenance of pregnancy, particularly during the early stages, as it is responsible for preparing the endometrium for implantation and maintenance of the gestational sac. The management of pregnant women at risk of a threatened or idiopathic recurrent miscarriage is complex and critical. Therefore, a group of obstetricians and gynecolo…	10.2147/IJWH.S224159	English	0	Not our PICO
E. Araujo, Santana, E. F. M., Nardozza, L. M. M., Moron, A. F.	2013	Association of Progesterone, Pessary, and Antibiotic for Treating Pregnant Woman with Short Cervix Syndrome: Importance of Magnetic Resonance Imaging in the Assessment of Pessary Position	Preterm delivery (PD) is the most important cause of neonatal mortality, particularly before the 32nd week of pregnancy. A short cervix is the most important quantitative marker for predicting PD. However, there are other qualitative markers such as cervical gland area, cervical funneling, and sludge. We present the case of a pregnant woman who was diagnosed with a short cervix at 14-weeks and de…	10.4103/2156-7514.114802	English	0	Not our PICO
W. Areeruk, Phupong, V.	2016	A randomized, double blinded, placebo controlled trial of oral dydrogesterone supplementation in the management of preterm labor	The primary aim of this study was to evaluate the effect of oral dydrogesterone on the recurrent uterine contraction in preterm labor. The secondary aims were to evaluate latency period, gestational age at delivery, pregnancy outcomes, neonatal outcomes, compliance and side effects. A randomized, double blinded, placebo controlled trial was conducted. Forty-eight pregnant women at 24-34 weeks ges…	10.1038/srep20638	English	1
M. M. Astrakhantseva, Myasoutova, A. I., Breusenko, L. E., Shalina, R. I., Latyshkevich, O. A.	2021	Pregnancy loss. Treatment options	Objective. To justify the selection of the most effective gestagen with an optimal safety profile in the treatment of patients with pregnancy loss. Patients and methods. A retrospective study of 93 records of patients with recurrent pregnancy loss (RPL) who were prescribed gestagens was made. The first group included 49 patients taking dydrogesterone; the second - 44 patients who received microni…	10.20953/1726-1678-2021-2-75-84	Russian	0	Narrative review
B. Ata, Capuzzo, M., Turkgeldi, E., Yildiz, S., La Marca, A.	2021	Progestins for pituitary suppression during ovarian stimulation for ART: a comprehensive and systematic review including meta-analyses	BACKGROUND Progestins are capable of suppressing endogenous LH secretion from the pituitary. Progestins can be used orally and are less expensive than GnRH analogues. However, early endometrial exposure to progestin precludes a fresh embryo transfer (ET), but the advent of vitrification and increasing number of oocyte cryopreservation cycles allow more opportunities for using progestins for pitui…	10.1093/humupd/dmaa040	English	0	Not our PICO
M. Atarieh, Javadian, M., Basirat, Z., Kashifard, M., Yazdani, S., Adib-Rad, H., Abdollahzade-Delavar, M., Gholinia, H.	2024	Comparison of the effect of dydrogesterone and natural micronized progesterone for luteal-phase support in assisted reproductive technology cycles: A single-blind randomized clinical trial study	Background and Aims: One of the causes of preterm labor and recurrent abortion is progesterone deficiency in the luteal phase. The aim of the study was a comparison of the effect of oral dydrogesterone and vaginal progesterone for luteal-phase support (LPS) in assisted reproductive technology cycles (ART). Methods: This randomized clinical control trial study was conducted on 207 infertile women.…	10.1002/hsr2.2296	English	1
D. A. Aykan, Ergün, Y.	2019	Hormonal Contraceptives: What if Exposed During Pregnancy?	Objective: Hormonal contraceptives are contraindicated in pregnancy. However, some women may become pregnant while using contraceptives to prevent pregnancy. In addition, these hormones may be used for abnormal uterine bleeding or secondary amenorrhea. In the present study, we evaluated the fetal outcomes of pregnant women who were inadvertently exposed to hormonal contraceptives during anytime i…	10.14744/etd.2018.18176	English	0	Not our PICO
N. V. Bashmakova, Lokshin, V. N., Isenova, S. S., Khramtsova, A. Y., Dankova, I. V., Ryabukhin, I. V.	2023	COMPARATIVE ANALYSIS OF THE EFFECTIVENESS OF PROGRAMS AND PERINATAL OUTCOMES AFTER FROZEN-THAWED EMBRYO TRANSFER DEPENDING ON POST-TRANSFER SUPPORT MEDICATIONS	Choosing the optimal protocol for preparing the endometrium for frozen-thawed embryo transfer is the most important issue of personalized selection of therapy for improving the effectiveness of assisted reproductive technology (ART) programs. Objective: To evaluate the effectiveness of frozen-thawed embryo transfer programs and pregnancy outcomes depending on the type of progestogen used for secr…	10.18565/aig.2023.161	Russian	0	Not our PICO
R. C. Boelig, Della Corte, L., Ashoush, S., McKenna, D., Saccone, G., Rajaram, S., Berghella, V.	2019	Oral progesterone for the prevention of recurrent preterm birth: systematic review and metaanalysis	Objective Data: The purpose of this study was to perform a systematic review and metaanalysis of randomized controlled trials on oral progesterone compared with placebo or other interventions for preterm birth prevention in singleton pregnancies with previous spontaneous preterm birth. The primary outcome was preterm birth at <37 weeks gestation; the secondary outcomes included preterm birth rate…	10.1016/j.ajogmf.2019.03.001	English	1
S. H. Breuking, De Ruigh, A. A., Hermans, F. J. R., Schuit, E., Combs, C. A., de Tejada, B. M., Oudijk, M. A., Mol, B. W., Pajkrt, E.	2023	Progestogen maintenance therapy for prolongation of pregnancy after an episode of preterm labour: A systematic review and meta-analysis	Background: Evidence for progestogen maintenance therapy after an episode of preterm labour (PTL) is contradictory.Objectives: To assess effectiveness of progestogen maintenance therapy after an episode of PTL.Search Strategy: An electronic search in Central Cochrane, Ovid Embase, Ovid Medline and clinical trial databases was performed.Selection Criteria: Randomised controlled trials (RCT) invest…	10.1111/1471-0528.17499	English	1
C. Bryce	2019	Treatment of threatened miscarriage with progestogens			English	0	Not our PICO
D. M. K. Chan, Cheung, K. W., Ko, J. K. Y., Yung, S. S. F., Lai, S. F., Lam, M. T., Ng, D. Y. T., Lee, V. C. Y., Li, R. H. W., Ng, E. H. Y.	2021	Use of oral progestogen in women with threatened miscarriage in the first trimester: A randomized double-blind controlled trial	STUDY QUESTION: Will use of oral progestogen in women with threatened miscarriage in the first trimester reduce the miscarriage rate when compared with placebo? SUMMARY ANSWER: Use of oral progestogen in women with threatened miscarriage in the first trimester did not reduce miscarriage before 20 weeks when compared with placebo. WHAT IS KNOWN ALREADY: Miscarriage is a common complication of preg…	10.1093/humrep/deaa327	English	0	Not our PICO
L. Chansel-Debordeaux, Rault, E., Depuydt, C., Soula, V., Hocké, C., Jimenez, C., Creux, H., Papaxanthos-Roche, A.	2021	Successful live birth after in vitro maturation treatment in a patient with autoimmune premature ovarian failure: a case report and review of the literature	Objective: We report a successful live birth after oocytes in vitro maturation (IVM) and fresh embryo transfer in a patient with autoimmune premature ovarian failure (POF) and performed a review of the literature of livebirths obtained after oocytes IVM treatment in this indication. Methods: The patient was a 24-year-old woman with autoimmune POF diagnosed post-partum, who developed autoimmune po…	10.1080/09513590.2021.1928065	English	0	Not our PICO
M. A. Checa, Teixeira, D. M., González-Comadran, M., Nastri, C. O., Martins, W. P.	2016	Luteal phase support for women trying to conceive by intrauterine insemination or sexual intercourse	This is a protocol for a Cochrane Review (Intervention). The objectives are as follows: To assess the effectiveness and safety of LPS in subfertile women trying to conceive by IUI or by sexual intercourse. © 2016 The Cochrane Collaboration.	10.1002/14651858.CD012396	English	0	Not our PICO
J. H. Check, Cohen, R.	2013	The role of progesterone and the progesterone receptor in human reproduction and cancer	Insufficient progesterone, effect possibly more on immune factors rather than adequate endometrial development, can be an easy remedial cause of infertility by simply supplementing the luteal phase with either vaginal or intramuscular or oral (dydrogesterone) progesterone. Progesterone will also help to reduce miscarriage rates when follicle maturing drugs are used for those with regular menses b…	10.1586/17446651.2013.827380	English	0	Not our PICO
A. Chelmicki, Skrzypulec-Plinta, V., Chelmicki, Z.	2010	Progestin vaginal administration	Progesterone is an essential regulator of the normal female reproductive function in the uterus, ovary, mammary gland and brain. It also plays an important role in non reproductive tissues such as the cardiovascular system, bone and central nervous system. Progesterone supplementation is associated with the risk of various adverse effects. It is vital to maximize compliance in order to achieve fu…		Polish	0	Not our PICO
M. Chen, Wu, Y., Huang, X., Li, W., Sun, C., Meng, Z., Ai, A., Hong, L., Tang, C., Li, K., Fu, Y., Chen, Z., Kong, P., Guo, Y., Liu, W., Mol, B. W., Teng, X.	2020	Embryo incubation by time-lapse systems versus conventional incubators in Chinese women with diminished ovarian reserve undergoing IVF/ICSI: A study protocol for a randomised controlled trial	Introduction The time-lapse imaging system (TLS) is a newly developed non-invasive embryo assessment system. Compared with conventional incubators, a TLS provides stable culture conditions and consistent observations of embryo development, thereby potentially improving embryo quality and selection of the best quality embryo. Although TLSs have been routinely used in many in vitro fertilisation (I…	10.1136/bmjopen-2020-038657	English	0	Not our PICO
Q. Chen, Chai, W., Wang, Y., Cai, R., Zhang, S., Lu, X., Zeng, X., Sun, L., Kuang, Y.	2019	Progestin vs. Gonadotropin-Releasing Hormone Antagonist for the Prevention of Premature Luteinizing Hormone Surges in Poor Responders Undergoing in vitro Fertilization Treatment: A Randomized Controlled Trial	Objective: Progestin was recently used as an alternative of gonadotropin-releasing hormone (GnRH) analog for preventing premature luteinizing hormone (LH) surge with the aid of vitrification techniques, however, limited data were available about the potential of progestin in poor responders undergoing in vitro fertilization (IVF)/intracytoplasmic sperm injection (ICSI) treatment. We performed a r…	10.3389/fendo.2019.00796	English	0	Not our PICO
X. Chen, Chen, S. L.	2011	A woman with premature ovarian failure induced by Tripterygium wilfordii Hook.f. gives birth to a healthy child	Objective: To inform clinicians about the reproductive damage of Tripterygium wilfordii Hook.f. (TW) associated with subsequent premature ovarian failure. Design: Case report. Setting: Reproductive medicine center in a university-affiliated hospital. Patient(s): A 36-year-old infertile woman presenting amenorrhea and elevated FSH levels (65.56 mIU/mL) after using TW. Intervention(s): Estradiol va…	10.1016/j.fertnstert.2011.05.005	English	0	Not our PICO
X. Chen, Qiu, X., Jin, Y.	2022	Effects of Dydrogesterone Tablets Combined with Zishen Yutai Pills on Threatened Abortion in Early Pregnancy and Pregnancy Outcomes	Objective. To explore the effect of dydrogesterone tablets combined with Zishen Yutai pills on threatened abortion in early pregnancy and pregnancy outcomes. Methods. This study retrospectively analyzed the clinical data of 100 patients with threatened abortion in early pregnancy who came to the Linhai Second People's Hospital/Taizhou Municipal Hospital from January 13, 2021, to January 13, 2022.…	10.1155/2022/4593637	English	0	Retracted
X. H. Chen, Qiu, X. X., Jin, Y. J.	2022	RETRACTED: Effects of Dydrogesterone Tablets Combined with Zishen Yutai Pills on Threatened Abortion in Early Pregnancy and Pregnancy Outcomes (Retracted Article)	Objective. To explore the effect of dydrogesterone tablets combined with Zishen Yutai pills on threatened abortion in early pregnancy and pregnancy outcomes. Methods. This study retrospectively analyzed the clinical data of 100 patients with threatened abortion in early pregnancy who came to the Linhai Second People's Hospital/Taizhou Municipal Hospital from January 13, 2021, to January 13, 2022.…	10.1155/2022/4593637	English	0	Retracted
Y. Chen, Zhou, J., Chen, Y., Yang, J., Hao, Y., Feng, T., Feng, R., Qian, Y.	2022	Pregnancy Outcomes after Frozen Embryo Transfer and Fresh Embryo Transfer in Women of Advanced Maternal Age: Single-Center Experience	Delayed childbearing leads to increased assisted reproductive technology use by women of advanced maternal age (AMA). It is unclear whether fresh or frozen embryo transfer (FET) is the better option. We aimed to assess maternal and neonatal outcomes in patients having their first FET after a freeze-all cycle versus those having their first fresh embryo transfer (ET). We reviewed 720 women of AMA …	10.3390/jcm11216395	English	0	Not our PICO
Y. Chen, Chu, Y., Yao, W., Wang, L., Zeng, W., Yue, J.	2023	Comparison of Cumulative Live Birth Rates between Flexible and Conventional Progestin-Primed Ovarian Stimulation Protocol in Poor Ovarian Response Patients According to POSEIDON Criteria: A Cohort Study	Research Question: To compare the cumulative live birth rate (CLBR) per oocyte retrieval cycle of a conventional progestin-primed ovarian stimulation (cPPOS) regimen with a flexible progestin-primed ovarian stimulation (fPPOS) regimen in poor ovarian response patients, according to POSEIDON criteria. Design: Poor ovarian response women, according to POSEIDON criteria, who underwent the first PPOS…	10.3390/jcm12185775	English	0	Not our PICO
Y. Chen, Chu, Y. F., Yao, W., Wang, L. Y., Zeng, W. J., Yue, J.	2023	Comparison of Cumulative Live Birth Rates between Flexible and Conventional Progestin-Primed Ovarian Stimulation Protocol in Poor Ovarian Response Patients According to POSEIDON Criteria: A Cohort Study	Research Question: To compare the cumulative live birth rate (CLBR) per oocyte retrieval cycle of a conventional progestin-primed ovarian stimulation (cPPOS) regimen with a flexible progestin-primed ovarian stimulation (fPPOS) regimen in poor ovarian response patients, according to POSEIDON criteria. Design: Poor ovarian response women, according to POSEIDON criteria, who underwent the first PPOS…	10.3390/jcm12185775	English	0	Not our PICO
K. W. Cheung, Seto, M. T. Y., Ng, E. H. Y.	2020	Early universal use of oral progesterone for prevention of preterm births in singleton pregnancy (SINPRO study): Protocol of a multicenter, randomized, double-blind, placebo-controlled trial	Background: Preterm birth accounts for 75% of perinatal deaths and more than 50% of long-term neurological disabilities. For a singleton pregnancy, progesterone treatment is effective in prevention of preterm birth in women with an asymptomatic short cervix or a history of preterm birth. However, a large proportion of preterm births still is not currently preventable. The aim of this study is to …	10.1186/s13063-020-4067-z	English	0	protocol
ChiCtr	2020	Effect of reducing LH level on ovulation induction and pregnancy outcome in patients with polycystic ovary syndrome	INTERVENTION: group A:Dydrogesterone and Antagonists (GnRHA);group B:Dydrogesterone; CONDITION: Polycystic ovary syndrome PRIMARY OUTCOME: pregnancy rate; SECONDARY OUTCOME: clinical pregnancy rate;early pregnancy rate;ongoing pregnancy rate;live birth rate;Preterm birth rate;Changes of LH level before and during the ovulation induction;days of ovulation induction;Doses of Gn during the ovulation…			0	Not our PICO
Y. Chu, Chen, Y., Yao, W., Wang, L., Zhang, B., Jin, L., Yue, J.	2023	The Effect of Latent Tuberculosis Infection on Ovarian Reserve and Pregnancy Outcomes among Infertile Women Undergoing Intrauterine Insemination: A Retrospective Cohort Study with Propensity Score Matching	Latent tuberculosis infection (LTBI) widely exists in patients with unexplained infertility, and whether LTBI would affect the ovarian reserve and pregnancy outcome of infertile women undergoing intrauterine insemination (IUI) is still unknown. A single-center, retrospective, cohort study was designed that included infertile women undergoing IUI at the Department of Reproductive Medicine, Tongji …	10.3390/jcm12196398	English	0	Not our PICO
N. Ciraru-Vigneron, Barrier, J.	1986	Current management of threatened premature delivery: Progestogens, beta-mimetic agents, or anti-prostaglandins			French	0	Narrative review
B. S. Coler, Shynlova, O., Boros-Rausch, A., Lye, S., McCartney, S., Leimert, K. B., Xu, W., Chemtob, S., Olson, D., Li, M., Huebner, E., Curtin, A., Kachikis, A., Savitsky, L., Paul, J. W., Smith, R., Waldorf, K. M. A.	2021	Landscape of preterm birth therapeutics and a path forward	Preterm birth (PTB) remains the leading cause of infant morbidity and mortality. Despite 50 years of research, therapeutic options are limited and many lack clear efficacy. Tocolytic agents are drugs that briefly delay PTB, typically to allow antenatal corticosteroid administration for accelerating fetal lung maturity or to transfer patients to high-level care facilities. Globally, there is an un…	10.3390/jcm10132912	English	0	Not our PICO
A. Conde-Agudelo, Romero, R., Nicolaides, K. H.	2020	Cervical Pessary to Prevent Preterm Birth in Asymptomatic High-Risk Women: A Systematic Review and Meta-analysis	Preterm birth is associated with a multitude of short-term complications in infants compared with term delivery. These short-term complications include respiratory distress syndrome, bronchopulmonary dysplasia, necrotizing enterocolitis, sepsis, intraventricular hemorrhage, periventricular leukomalacia, and retinopathy of prematurity. Preterm birth can also be associated with complications that a…	10.1097/01.ogx.0000723864.06879.b5	English	1
A. Ćwiertnia, Borzyszkowska, D., Golara, A., Tuczyńska, N., Kozłowski, M., Kwiatkowski, S., Cymbaluk-Płoska, A.	2022	The Impact of Uterus Didelphys on Fertility and Pregnancy	Uterus didelphys occurs as a result of abnormal fusion of the paramesonephric ducts and is characterized by complete duplication of uterine horns, cervix, and very often also the vagina or presence of longitudinal vaginal septum. Most women with a uterus didelphys are asymptomatic; some cases may coincide with dyspareunia or dysmenorrhea. The anomaly is associated with a higher risk of miscarriag…	10.3390/ijerph191710571	English	0	Not our PICO
A. J. Devall, Papadopoulou, A., Haas, D. M., Price, M. J., Coomarasamy, A., Gallos, I. D.	2020	Progestogens for preventing miscarriage: a network meta-analysis	Objectives: This is a protocol for a Cochrane Review (intervention). The objectives are as follows:. The objectives of this systematic review and network meta-analysis are:. to compare the effectiveness of progestogen treatments for the prevention of miscarriage in women with either threatened or recurrent miscarriage; to identify the most effective progestogen treatments, with the least side-eff…	10.1002/14651858.CD013792	English	0	Not our PICO
H. Devvanshi, Kachhwaha, R., Manhswita, A., Bhatnagar, S., Kshetrapal, P.	2022	Immunological Changes in Pregnancy and Prospects of Therapeutic Pla-Xosomes in Adverse Pregnancy Outcomes	Stringent balance of the immune system is a key regulatory factor in defining successful implantation, fetal development, and timely parturition. Interference in these primary regulatory mechanisms, either at adolescence or prenatal state led to adverse pregnancy outcomes. Fertility restoration with the help of injectable gonadotrophins/progesterone, ovulation-inducing drugs, immunomodulatory dru…	10.3389/fphar.2022.895254	English	0	Not our PICO
G. C. Di Renzo, Giardina, I., Clerici, G., Brillo, E., Gerli, S.	2016	Progesterone in normal and pathological pregnancy	Progesterone is an essential hormone in the process of reproduction. It is involved in the menstrual cycle, implantation and is essential for pregnancy maintenance. It has been proposed and extensively used in the treatment of different gynecological pathologies as well as in assisted reproductive technologies and in the maintenance of pregnancy. Called "the pregnancy hormone", natural progestero…	10.1515/hmbci-2016-0038	English	0	Narrative review
G. C. Di Renzo, Dobrokhotova, Yu E., Markova, E. A.	2020	Termination of pregnancy: what can we do for the prevention?	The health of any woman lies in her own hands. The functioning of the reproductive system is one of the major indicators of physical health. Therefore, every woman should care for her reproductive health and give it all the necessary attention since the main purpose of each woman is, above all, childbearing. Within the framework of the 4th International Interdisciplinary Summit “Woman’s health” t…	10.32364/2618-8430-2020-3-4-267-274	Russian	0	Not our PICO
J. Diao, Aijun, D., Wang, X., Zhang, S., Han, Y., Xiao, N., Pang, Z., Ma, J., Zhang, Y., Luo, H.	2024	The impact of coronavirus disease 2019 on frozen-thawed embryo transfer outcomes	Background. Coronavirus disease 2019 (COVID-19) has raised concerns about its potential effects on human fertility, particularly among individuals undergoing assisted reproductive therapy (ART). However, the impact of COVID-19 on female reproductive and assisted reproductive outcomes is unclear. In this study, we aimed to evaluate the effects of COVID-19 on pregnancy outcomes during frozen-thawed…	10.7717/peerj.18112	English	0	Not our PICO
J. Donnez, Squifflet, J., Pirard, C., Demylle, D., Delbaere, A., Armenio, L., Englert, Y., Cheron, A. C., Jadoul, P., Dolmans, M. M.	2011	Live birth after allografting of ovarian cortex between genetically non-identical sisters	Aggressive chemotherapy generally results in the loss of both endocrine and reproductive functions. If the patient has not undergone previous oocyte, embryo or ovarian tissue cryopreservation, orthotopic allotransplantation of fresh ovarian tissue from a genetically non-identical sister may be considered. Here, we describe a case report. The patient, aged 15 years and presenting with homozygous s…	10.1093/humrep/der089	English	0	Not our PICO
M. Du, Zhang, J., Yu, X., Guan, Y.	2021	Elevated Anti-Müllerian Hormone Is an Independent Risk Factor for Preterm Birth Among Patients With Overweight Polycystic Ovary Syndrome	Objective: To explore whether elevated anti-Müllerian hormone (AMH) levels affect the rate of preterm birth (PTB) among PCOS patients with different BMIs. Methods: In this retrospective cohort study, patients with PCOS who had undergone IVF/ICSI from January 2017 to December 2019 were included for potential evaluation. A total of 2368 singleton live births from PCOS patients were included. Accord…	10.3389/fendo.2021.788000	English	0	Not our PICO
M. Du, Zhang, J., Liu, M., Guan, Y., Wang, X.	2021	Endometrial Thickness Is a Risk Factor for Singleton Low Birth Weight From Single Blastocyst Transfer: A Retrospective Cohort Study	Objective: To explore whether endometrial thickness (EMT) ≤7.5 mm is associated with singleton low birth weight (LBW) from single fresh blastocyst transfer. Methods: This was a retrospective cohort study. Only women ≤ 40 years old who underwent single fresh blastocyst transfer and had singleton live births were included in the study. LBW was the primary outcome of this study. Neonatal malformatio…	10.3389/fendo.2021.730512	English	0	Not our PICO
M. Du, Zhang, J., Li, Z., Liu, Y., Wang, K., Guan, Y.	2022	Clinical and Neonatal Outcomes of Children Born After ICSI With or Without Surgically Acquired Sperm: A Retrospective Cohort Study	Objective: The purpose of this study was to explore the effects of different methods of obtaining sperm for intracytoplasmic sperm injection (ICSI) cycles on the live birth rate (LBR) and neonatal outcomes. Methods: This was a single-center retrospective cohort study conducted from January 2016 to December 2019. A total of 3557 ICSI cycles were included in the analysis, including 540 cycles in th…	10.3389/fendo.2021.788050	English	0	Not our PICO
M. Du, Zhang, J., Ren, B., Guan, Y.	2023	Comparison of the neonatal outcomes of progestin-primed ovarian stimulation and flexible GnRH antagonist protocols: a propensity score–matched cohort study	Objective: To compare the neonatal outcomes of progestin-primed ovarian stimulation (PPOS) and flexible gonadotropin-releasing hormone (GnRH) antagonist protocols. Methods: This was a retrospective propensity score–matched (PSM) cohort study. Women who underwent their first frozen embryo transfer (FET) cycle with freezing of all embryos followed by PPOS or GnRH antagonist protocols between Januar…	10.3389/fendo.2023.1156620	English	0	Not our PICO
M. R. Du, Li, M. Q., Zhou, W. J., Li, D. J.	2022	Short-term cyclosporin A treatment improves pregnancy outcomes in patients with unexplained pregnancy loss: A prospective, open-label, observational study	Background: Various treatments to improve live birth rate in women suffering unexplained recurrent pregnancy loss (URPL) have proven ineffective. Cyclosporin A (CsA), an immunosuppressant widely used in organ transplantation, can induce maternal–foetal immune tolerance and improve trophoblast cell biological function. Whether CsA administration in the first trimester increases live birth rate in …	10.1002/ctd2.135	English	0	Not our PICO
L. J. Duan, Yan, D. L., Zeng, W. Y., Yang, X., Wei, Q.	2010	Effect of progesterone treatment due to threatened abortion in early pregnancy for obstetric and perinatal outcomes	Progesterone Supplementation has been used in a large number of women with threatened abortion for decades, despite various degrees of success, and contradictory and ever-changing views about its efficacy. The majority of previous literature has mainly focused on evaluation the effect of progesterone on pregnancy outcome of threatened abortion. No controlled epidemiological studies of obstetric a…	10.1016/j.earlhumdev.2009.12.007	English	0	Not our PICO
G. U. Eleje, Eke, A. C., Ikechebelu, J. I., Ezebialu, I. U., Okam, P. C., Ilika, C. P.	2020	Cervical stitch (cerclage) in combination with other treatments for preventing spontaneous preterm birth in singleton pregnancies	Background: Preterm birth (PTB) remains the foremost global cause of perinatal morbidity and mortality. Thus, the prevention of spontaneous PTB still remains of critical importance. In an attempt to prevent PTB in singleton pregnancies, cervical cerclage, in combination with other treatments, has been advocated. This is because, cervical cerclage is an intervention that is commonly recommended in…	10.1002/14651858.CD012871.pub2	English	0	Narrative review
R. Erny, Pigne, A., Prouvost, C., Gamerre, M., Malet, C., Serment, H., Barrat, J.	1986	The effects of oral administration of progesterone for premature labor	The potential tocolytic effect of natural progesterone administration on premature labor was investigated in a double-blind study. An oral progesterone formulation was used because its ability to increase both plasma and myometrial concentration of progesterone in pregnant women had been previously demonstrated. Furthermore, no commercial intravenous or intramuscular natural progesterone formulat…	10.1016/0002-9378(86)90595-8	English	1
B. E. Euctr	2021	Dydrogesterone versus micronized vaginal progesterone (MVP) for luteal phase support (LPS) in hormone replacement therapy (HRT) frozen embryo transfer (FET) cycles. - REMODEL	INTERVENTION: Trade Name: Duphaston 10 mg Pharmaceutical Form: Tablet INN or Proposed INN: DYDROGESTERONE CAS Number: 152‐62‐5 Concentration unit: mg milligram(s) Concentration type: equal Concentration number: 10‐ Trade Name: Utrogestan Vaginal 200 mg Pharmaceutical Form: Capsule, soft INN or Proposed INN: micronised progesterone Other descriptive name: PROGESTERONE, MICRONISED Concentration uni…			1
K. Ezoe, Onogi, S., Sawado, A., Amagai, A., Kato, K.	2024	Maternal and obstetric outcomes following the transfer of embryos warmed with fatty acid-supplemented solutions	Background: Vitrification procedures decrease intracytoplasmic lipid content and impair developmental competence. Adding fatty acids (FAs) to the warming solution has been shown to recover the lipid content of the cytoplasm and improve developmental competence and pregnancy outcomes. However, the influence of the FA supplementation on live birth rates after embryo transfers and perinatal outcomes…	10.1186/s12884-024-06546-4	English	0	Not our PICO
L. Fan, Li, N., Mu, X., Qu, P., Shi, J.	2023	Pre-gravid body mass index is associated with a higher risk of gestational hypertension in singleton pregnancy following frozen-thawed embryo transfer	Introduction: Although it is well-known that obesity increases the risk of gestational hypertension (GH) in both spontaneous and assisted reproductive technology (ART) pregnancies. Recent data show that, in ART pregnancies, frozen-thawed embryo transfer (FET) is associated with an even higher risk of GH compared with fresh transfer. However, the relationship between pre-gravid body mass index (BM…	10.3389/fendo.2023.1258530	English	0	Not our PICO
L. Fan, Li, N., Liu, X., Li, X., Cai, H., Pan, D., Wang, T., Shi, W., Qu, P., Shi, J.	2023	Hormone replacement treatment regimen is associated with a higher risk of hypertensive disorders of pregnancy in women undergoing frozen-thawed embryo transfer	Introduction: In frozen-thawed embryo transfer (FET) cycles, hormone replacement treatment (HRT) was associated with a higher risk of hypertensive disorders of pregnancy (HDP) compared with natural cycles (NC). Multiple pregnancy was a risk factor for HDP and several studies did not conduct subgroup analysis of singleton pregnancy and multiple pregnancy. Objective: To investigate whether HRT regi…	10.3389/fendo.2023.1133978	English	0	Not our PICO
F. Ferrari, Minozzi, S., Basile, L., Chiossi, G., Facchinetti, F.	2023	Progestogens for maintenance tocolysis in symptomatic women. A systematic review and meta-analysis	Objective Prevention of preterm birth (PTB) with progestogens after an episode of threatened preterm labour is still controversial. As different progestogens have distinct molecular structures and biological effects, we conducted a systematic review and pairwise meta-analysis to investigate the individual role played by 17-alpha-hydroxyprogesterone caproate (17-HP), vaginal progesterone (Vaginal …	10.1371/journal.pone.0277563	English	0	Not our PICO
R. I. Gabidullina, Koshelnikova, E. A., Shigabutdinova, T. N., Melnikov, E. A., Kalimullina, G. N., Kuptsova, A. I.	2021	Endometriosis: Impact on fertility and pregnancy outcomes	Aim. To investigate the modern condition of the problem of infertility and obstetric complications in endometriosis and the main management aspects of women with endometriosis in pregnancy planning. Materials and methods. The article presents a systematic literature review on the results of search for studies in electronic databases MEDLINE, PubMed, EMBASE, Cochrane Library and eLibrary. Results.…	10.26442/20795696.2021.1.200477	Russian	0	Not our PICO
F. Gao, Guo, Y., Chen, X., Gu, Q., Huang, S., Chen, Q., Xu, X., Zeng, K., Zhou, H., Zou, Y., Liu, Q.	2021	DNA Methylation Pattern of CALCA and CALCB in Extremely Premature Infants with Monochorionic Triplets after Single-Embryo Transfer	Compared with full-term peers, premature infants are more likely to suffer from neonatal diseases and death. Variations in DNA methylation may affect these pathological processes. Calcitonin gene-related peptide (CGRP) plays a complex and diversified role in reproduction and chronic inflammation, and participates in the functional maintenance of vascular adaptation and trophoblast cells during pr…	10.1155/2021/1438837	English	0	Not our PICO
D. Glujovsky, Pesce, R., Miguens, M., Sueldo, C., Ciapponi, A.	2023	Progestogens for prevention of luteinising hormone (LH) surge in women undergoing controlled ovarian hyperstimulation as part of an assisted reproductive technology (ART) cycle	Background: Currently, gonadotrophin releasing hormone (GnRH) analogues are used to prevent premature ovulation in ART cycles. However, their costs remain high, the route of administration is invasive and has some adverse effects. Oral progestogens could be cheaper and effective to prevent a premature LH surge. Objectives: To evaluate the effectiveness and safety of using progestogens to avoid sp…	10.1002/14651858.CD013827.pub2	English	0	Not our PICO
C. S. Y. Goh, Loh, M. J. M., Lim, W. W., Ang, J. X., Nadarajah, R., Yong, T. T., Tong, P., Yeo, Y. C., Phoon, J. W. L.	2024	A multi-centre randomised controlled trial comparing megestrol acetate to levonorgestrel-intrauterine system in fertility sparing treatment of atypical endometrial hyperplasia	Purpose: The objective of the trial was to compare the regression rate of atypical endometrial hyperplasia (AEH) in patients treated with megestrol acetate (MA) vs. levonorgestrel-intrauterine device (LNG-IUS). We also aimed to assess the fertility and pregnancy outcomes in these patients. Methods: The study was a phase II multi-centre randomised controlled trial on the use of MA compared to LNG-…	10.1007/s10815-024-03172-z	English	0	Not our PICO
B. Y. Gravesteijn, Thornton, J. G., Katsanevakis, E., Mol, B. W.	2022	Concerns about the reliability of a trial of oral progesterone for preterm birth included in a meta-analysis		10.1016/j.ajogmf.2022.100664	English	1
L. Grin, Ishizuka, B., Onimaru, A., Furuya, M., Kawamura, K.	2022	Impact of abnormal karyotype on reproductive outcome in premature ovarian insufficiency	Purpose: This study evaluated the reproductive potential of premature ovarian insufficiency (POI) patients with abnormal karyotypes undergoing infertility treatments. Methods: A retrospective analysis of infertility treatments in POI patients with an abnormal karyotype treatment. Clinical and laboratory data were analyzed. Results: The study group was forty-nine POI patients. Follicular growth wa…	10.1002/rmb2.12471	English	0	Not our PICO
Y. Gu, Xu, Y.	2020	Successful Spontaneous Pregnancy and Live Birth in a Woman With Premature Ovarian Insufficiency and 10 Years of Amenorrhea: A Case Report	Background: Primary ovarian insufficiency (POI) is a devastating diagnosis for reproductive-aged women due to the associated infertility and other serious health consequences. Spontaneous pregnancy without hormone replacement therapy (HRT) and/or assisted reproductive technology (ART) rarely occurs in POI patients, particularly in those patients with long-term amenorrhea. Case: On March 4, 2019, …	10.3389/fmed.2020.00018	English	0	Not our PICO
X. Guo, Zhu, X., Wu, X., Yu, Y., Zhang, L., Shu, J.	2022	Preventing Growth Stagnation and Premature LH Surge Are the Keys to Obtaining a Viable Embryo in Monofollicular IVF Cycles: A Retrospective Cohort Study	How LH levels influenced the outcomes of monofollicular IVF cycles using different stimulation protocols was controversial. In this single-center, retrospective study, we analyzed 815 monofollicular IVF cycles between 2016–2022 using natural cycle (NC), medroxyprogesterone acetate (MPA) or clomiphene citrate (CC) in addition to human menopausal gonadotropin (hMG), with or without GnRH antagonist.…	10.3390/jcm11237140	English	0	Not our PICO
Z. Guo, Xu, X., Zhang, L., Zhang, L., Yan, L., Ma, J.	2020	Endometrial thickness is associated with incidence of small-for-gestational-age infants in fresh in vitro fertilization–intracytoplasmic sperm injection and embryo transfer cycles	Objective: To investigate whether endometrial thickness (EMT) is associated with adverse obstetric and neonatal outcomes in fresh in vitro fertilization/intracytoplasmic sperm injection–embryo transfer (IVF/ICSI–ET) cycles. Design: Retrospective cohort study. Setting: University-based reproductive medical center. Patient(s): Women under the age of 42 years who underwent IVF/ICSI treatment and rec…	10.1016/j.fertnstert.2019.12.014	English	0	Not our PICO
D. M. Haas, Hathaway, T. J., Ramsey, P. S.	2018	Progestogen for preventing miscarriage in women with recurrent miscarriage of unclear etiology	Background Progesterone, a female sex hormone, is known to induce secretory changes in the lining of the uterus essential for successful implantation of a fertilized egg. It has been suggested that a causative factor in many cases of miscarriage may be inadequate secretion of progesterone. Therefore, clinicians use progestogens (drugs that interact with the progesterone receptors), beginning in t…	10.1002/14651858.CD003511.pub4	English	0	Not our PICO
I. Haltrich, Pikó, H., Pamjav, H., Somogyi, A., Völgyi, A., David, D., Beke, A., Garamvölgyi, Z., Kiss, E., Karcagi, V., Fekete, G.	2015	Complex X chromosome rearrangement associated with multiorgan autoimmunity	Background: Turner syndrome, a congenital condition that affects 1/2,500 births, results from absence or structural alteration of the second sex chromosome. Turner syndrome is usually associated with short stature, gonadal dysgenesis and variable dysmorphic features. The classical 45,X karyotype accounts approximately for half of all patients, the remainder exhibit mosaicism or structural abnorma…	10.1186/s13039-015-0152-5	English	0	Not our PICO
Y. He, Wang, W., Wu, C., Li, W., Liu, H., Wei, Z.	2022	Spontaneous pregnancy after tracking ovulation during menstruation: A case report of a woman with premature ovarian insufficiency and repeated failure of in vitro fertilization	The diagnosis of premature ovarian insufficiency (POI) is devastating in women of reproductive age because of the small chance of spontaneous pregnancy. Here, we report a very rare case with POI and repeated failure of in vitro fertilization (IVF) where the final result was natural fertilization following guidance to have sexual intercourse during menstruation as ovulation was monitored. Estradio…	10.3389/fmed.2022.994674	English	0	Not our PICO
Y. He, Tang, Y., Liu, H., Liu, J., Mao, Y.	2023	No advantage of single day 6 good-quality blastocyst transfer versus single day 5 poor-quality blastocyst transfer in frozen-thawed cycles stratified by age: a retrospective study	Background: Blastocyst developmental speed, morphological grading and patient age are associated with pregnancy outcomes of frozen-thawed cycles. This study aimed to compare the clinical and neonatal outcomes between poor-quality D5 blastocysts and good-quality D6 blastocysts stratified by patient age. Methods: A total of 1,623 cycles were divided into two groups: group A (n = 723) received one D…	10.1186/s12884-023-05387-x	English	0	Not our PICO
K. Hoppe, Kramer, R. D., Ha, B., Rohan, A., Aeschbach, C., Ehrenthal, D. B.	2019	Progesterone supplementation for the prevention of preterm birth: Provider practice in Wisconsin	Objective: To assess provider practice patterns on type of progesterone prescribed and barriers specific to 17 a-hydroxyprogesterone caproate utilization for preterm birth prevention. Study Design: A survey mailed to providers assessed utilization and barriers to long-acting reversible contraception and progesterone for preterm birth prevention. Data analysis included chi-square tests for homogen…		English	0	Observational study
V. Houfflin-Debarge, Subtil, D., Puech, F.	1998	Threat of premature delivery			French	0	Not our PICO
K. L. Hu, Zhang, D., Li, R.	2021	Endometrium preparation and perinatal outcomes in women undergoing single-blastocyst transfer in frozen cycles	Objective: To investigate the association of endometrium preparation with perinatal outcomes. Design: Retrospective cohort study. Setting: University-affiliated fertility center. Patient(s): Twenty-one thousand six hundred and forty-eight women who underwent frozen single-blastocyst transfer from January 2013 to March 2019. Intervention(s): None. Main Outcome Measure(s): Cesarean delivery, preter…	10.1016/j.fertnstert.2020.12.016	English	0	Not our PICO
X. Hu, Liao, Z., Li, J., Zhou, Y., Guo, Y., Qian, K.	2023	Young women were associated with higher risk of hypertensive disorders of pregnancy and cesarean section from hormone replaced cycles in frozen-thawed embryo transfer: a retrospective study of 5316 singleton deliveries	Background: The utilization of frozen-thawed embryo transfer (FET) cycles has been linked to heightened risks of adverse perinatal outcomes. However, the potential association between adverse perinatal outcomes and distinct endometrial preparation regimens remains unclear. Therefore, we aim to investigate the maternal and neonatal outcomes after hormone replacement treatment (HRT) cycles, natural…	10.3389/fendo.2023.1238887	English	0	Not our PICO
B. Huang, Lu, D., Kong, Y., Ma, L.	2024	Successful live birth of thin endometrium: A case report	Rationale: The success of pregnancy depends on various factors, with the endometrial receptivity being a crucial component. Endometrial thickness (EMT) serves as a direct indicator for assessing endometrial receptivity. Previous studies have suggested that a thin endometrium is associated with lower pregnancy rates, especially in patients with an EMT of less than 4 mm. Even in assisted reproducti…	10.1097/MD.0000000000037399	English	0	Not our PICO
J. Huang, Xie, Q., Lin, J., Lu, X., Zhu, J., Gao, H., Cai, R., Kuang, Y.	2019	Progestin-primed ovarian stimulation with dydrogesterone versus medroxyprogesterone acetate in women with polycystic ovarian syndrome for in vitro fertilization: A retrospective cohort study	Purpose: Dydrogesterone (DYG) is an alternative progestin in progestin-primed ovarian stimulation (PPOS) protocol with weaker pituitary suppression than medroxyprogesterone acetate (MPA) in normal ovulatory women. However, the endocrinological characteristics, oocyte retrieval and pregnancy outcomes of DYG application in polycystic ovarian syndrome (PCOS) patients undergoing in vitro fertilizatio…	10.2147/DDDT.S230129	English	0	Not our PICO
J. Huang, Xie, Q., Lin, J., Lu, X., Wang, N., Gao, H., Cai, R., Kuang, Y.	2019	Neonatal outcomes and congenital malformations in children born after dydrogesterone application in progestin-primed ovarian stimulation protocol for IVF: A retrospective cohort study	Purpose: Dydrogesterone (DYG) has been demonstrated to be an alternative progestin in the progestin-primed ovarian stimulation (PPOS) protocol with comparable oocyte retrieval and pregnancy outcomes. However, its safety regarding neonatal outcomes and congenital malformations is still unclear. Patients and methods: This retrospective cohort study included 3556 live-born infants after in vitro fer…	10.2147/DDDT.S210228	English	0	Not our PICO
J. Huang, Lin, J., Xia, L., Tian, L., Xu, D., Liu, P., Zhu, J., Wu, Q.	2021	Decreased Endometrial Thickness Is Associated With Higher Risk of Neonatal Complications in Women With Polycystic Ovary Syndrome	Purpose: To evaluate the association of endometrial thickness (EMT) with obstetric and neonatal outcomes in women with polycystic ovary syndrome (PCOS). Methods: A total of 1755 subfertile PCOS women with singleton livebirths after frozen-thawed embryo transfer were included between January 2009 and September 2019. Main obstetric outcomes were hypertensive disorders in pregnancy and abnormal plac…	10.3389/fendo.2021.766601	English	0	Not our PICO
J. Huang, Lu, Y., He, Y., Wang, Y., Zhu, Q., Qi, J., Ding, Y., Zhao, H., Ding, Z., Sun, Y.	2023	The effect of peak serum estradiol level during ovarian stimulation on cumulative live birth and obstetric outcomes in freeze-all cycles	Objective: To determine whether the peak serum estradiol (E2) level during ovarian stimulation affects the cumulative live birth rate (CLBR) and obstetric outcomes in freeze-all cycles. Methods: This retrospective cohort study involved patients who underwent their first cycle of in vitro fertilization followed by a freeze-all strategy and frozen embryo transfer cycles between January 2014 and Jun…	10.3389/fendo.2023.1130211	English	0	Not our PICO
J. Huang, Lu, Y., He, Y., Wang, Y., Zhu, Q., Qi, J., Ding, Y., Li, X., Ding, Z., Lindheim, S. R., Sun, Y.	2024	Trophectoderm grade is associated with the risk of placenta previa in frozen-thawed single-blastocyst transfer cycles	STUDY QUESTION: Do obstetric and perinatal complications vary according to different blastocyst developmental parameters after frozen-thawed single-blastocyst transfer (SBT) cycles? SUMMARY ANSWER: Pregnancies following the transfer of a blastocyst with a grade C trophectoderm (TE) were associated with an increased risk of placenta previa compared to those with a blastocyst of grade A TE. WHAT IS…	10.1093/humrep/deae172	English	0	Not our PICO
J. Y. Huang, Xie, Q., Lin, J. Y., Lu, X. F., Zhu, J., Gao, H. Y., Cai, R. F., Kuang, Y. P.	2019	Progestin-Primed Ovarian Stimulation with Dydrogesterone versus Medroxyprogesterone Acetate in Women with Polycystic Ovarian Syndrome for in vitro Fertilization: A Retrospective Cohort Study	Purpose: Dydrogesterone (DYG) is an alternative progestin in progestin-primed ovarian stimulation (PPOS) protocol with weaker pituitary suppression than medroxyprogesterone acetate (MPA) in normal ovulatory women. However, the endocrinological characteristics, oocyte retrieval and pregnancy outcomes of DYG application in polycystic ovarian syndrome (PCOS) patients undergoing in vitro fertilizatio…	10.2147/DDDT.S230129	English	0	Not our PICO
Ting-Chi Huang, Huang, Mei-Zen, Seow, Kok-Min, Yang, Ih-Jane, Pan, Song-Po, Chen, Mei-Jou, Hwang, Jiann-Loung, Chen, Shee-Uan	2021	Progestin primed ovarian stimulation using corifollitropin alfa in PCOS women effectively prevents LH surge and reduces injection burden compared to GnRH antagonist protocol	Utilizing corifollitropin alfa in GnRH antagonist (GnRHant) protocol in conjunction with GnRH agonist trigger/freeze-all strategy (corifollitropin alfa/GnRHant protocol) was reported to have satisfactory outcomes in women with polycystic ovary syndrome (PCOS). Although lessening in gonadotropin injections, GnRHant were still needed. In addition to using corifollitropin alfa, GnRHant was replaced …	10.1038/s41598-021-02227-w	eng	0	Not our PICO
Yan Huang, Wang, He-Yi, Li, Pei-Qiang, Xing, Peng	2017	[Risk factors for different types of hypospadias]	OBJECTIVE: To explore the risk factors for different types of hypospadias. METHODS: According to the 1∶1 ratio, we included hypospadias children in the case group and those without urinary abnormality as controls, all from the Third Affiliated Hospital of Zhengzhou University between October 2015 to October 2016. Using univariate and multivariate logistic regression analyses, we investigated the …		chi	0	Not our PICO
I. Hudic, Szekeres-Bartho, J., Fatusic, Z., Stray-Pedersen, B., Dizdarevic-Hudic, L., Latifagic, A., Hotic, N., Kameric, L., Mandzic, A.	2011	Dydrogesterone supplementation in women with threatened preterm delivery--the impact on cytokine profile, hormone profile, and progesterone-induced blocking factor	Progesterone is indispensable in creating a suitable endometrial environment for implantation, and also for the maintenance of pregnancy. Successful pregnancy depends on an appropriate maternal immune response to the fetus. A protein called progesterone‐induced blocking factor (PIBF) acts by inducing Th2‐dominant cytokine production to mediate the immunological effects of progesterone. The aim of…	10.1016/j.jri.2011.08.006		1
I. Hudic, Schindler, A. E., Szekeres-Bartho, J., Stray-Pedersen, B.	2016	Dydrogesterone and pre-term birth	Progestin supplementation appears to be a promising approach to both preventing initiation of pre-term labor and treating it once it is already established. Successful pregnancy depends on maternal tolerance of the fetal "semi-allograft". A protein called progesterone-induced blocking factor (PIBF), by inducing a Th2 dominant cytokine production mediates the immunological effects of progesterone.…	10.1515/hmbci-2015-0064	English	0	Narrative review
A. Hussein, Abdelrahman, A., Elabd, M., Gaafar, S.	2022	In progestin primed double stimulation protocol: is luteal phase stimulation more effective than follicular phase stimulation in poor responders? A randomized controlled study	Study question: Is follicular phase or luteal phase stimulation more effective in progestin primed double stimulation protocol in poor responders? Summary answer: The luteal phase stimulation was more effective than follicular phase stimulation in the progestin primed dual stimulation protocol in poor responders. What is known already: Poor ovarian responders involve 9‐24% of patients undergoing …	10.1093/humrep/deac104.085		0	Not our PICO
S. Iqbal, Hanif, S., Nisa, Z. U. N., Shabbir, A., Anwar, K., Afridi, N.	2023	Comparison of the Effectiveness of Oral Progesterone and Micronized Progesterone Pessary in Reducing the Spontaneous Preterm Birth Incidences	Objective: The purpose of this study is to compare the effectiveness of oral progesterone and micronized progesterone pessary in reducing the spontaneous preterm births incidence. Study Design: Randomized controlled trial Place and Duration: Gynaecology and Obstetrics Department of Combined Military Hospital, Peshawar from January 2021 to December 2021. Methods: Total 112 pregnant females were pr…	10.53350/pjmhs2023172395		1
Irct201710079014N	2017	Effect of oral progesterone versus placebo on reducing preterm labor in women with a history of preterm labor	INTERVENTION: Control group: Oral capsule placebo twice a day until 36 weeks of pregnancy. Intervention 1: Intervention group: Oral capsule medroxyprogesterone 100 mg twice a day until 36 weeks of pregnancy. Intervention 2: Control group: Oral capsule placebo twice a day until 36 weeks of pregnancy. Intervention group: Oral capsule medroxyprogesterone 100 mg twice a day until 36 weeks of pregnanc…			1
Irct2015020217035N	2016	Effect of oral progesterone(dydrogestron) on incidence of glucose intolerance in pregnant females with threatened abortion	INTERVENTION: Control group:the 50 women who did not use oral dydrogesterone formed the control group. Intervention 1: Intervention group: to prevent miscarriage and preterm delivery, had administration of oral Dydrogesterone 10 mg twice daily for intervention group. Intervention 2: Control group:the 50 women who did not use oral dydrogesterone formed the control group. Intervention group: to pre…			0	protocol
Irct2016010825902N	2016	The effect of dydrogesterone and various forms of progesterone in support of artificial reproduction techniques	INTERVENTION: Control group: Prescription 50 mg of intramuscular progesterone, twice a day, since ovum retrieval until the twelfth week of pregnancy Intervention 1: Intervention group 1: Prescription oral dose of 10 mg of dydrogesterone, Three times a day, since ovum retrieval until the twelfth week of pregnancy. Intervention 2: Intervention group 2: Prescription 400 mg of progesterone vaginal su…			0	protocol
Irct20120104008611N	2018	The effect of Dydrogesterone and Cyclogest on threatend abortion	INTERVENTION: Intervention 1: Intervention group1: Progesterone vaginal suppository made by Abourihan Company, 400 milligrams only once per day since the initial of the study up to 16 weeks of pregnancy. Intervention 2: Intervention group2: Didrogesterone tablet made by Abourihan Company, 10mg twice a day (10 mg every 12 hours ) since the initial of the study up to 16 weeks of pregnancy. CONDITIO…			0	protocol
Irct20120104008611N	2020	The effect of Dydrogesterone and micronized progesterone on threatend abortion	INTERVENTION: Intervention 1: Intervention group 1: Didrogesterone tablet made by Abourihan Company, 10 mg twice a day (10 mg every 12 hours ) since the initial of the study up until one week after bleeding. Intervention 2: Intervention group 2: Progesterone capsule made by Tansim Company,100 mg twice a day since the initial of the study up until one week after bleeding. CONDITION: O20.0 Threaten…			0	protocol
Irct20170205032406N	2018	The effect of dydrogesterone and vaginal progestrein in support of artificial reproduction techniques	INTERVENTION: Intervention 1: Control group: Receives 400 mg vaginal suppository once a day began on the day of oocyte retrieval and was continued up to 12 weeks of pregnancy. Intervention 2: Intervention group: receives oral progesterone‐duphaston 20 mg twice a day. began on the day of oocyte retrieval and was continued up to 12 weeks of pregnancy. CONDITION: In vitro fertilization. ; Complicati…			0	Not our PICO
Irct20180303038922N	2018	Effectiveness of progesterone, Duphaston, and placebo to prevent preterm birth	INTERVENTION: Intervention 1: Intervention group: Duphaston group. Intervention 2: Intervention group: progesterone group. Intervention 3: Control group: No intervention. CONDITION: Preterm labor. ; Preterm labor PRIMARY OUTCOME: Uterine contractions. Timepoint: every 2 weeks until 36 weeks and then weekly. Method of measurement: Uterine contractions are measured by Cardiotachometer. SECONDARY OU…			1
Irct20200201046324N	2020	Comparison of effect of oral Utrogestan and intramascular Proluton on Maternal and fetal Doppler circulatuion in women with preterm labor risk	INTERVENTION: Intervention 1: Intervention group: Oral progesterone group (UTROGESTAN 200 mg made by BUSINESS [France], importer of Behin Pad) twice a day for 48 hours. Intervention 2: Intervention group: Muscle progesterone group (500 ml Proloton with higher speed for membership in the country BAYER SCHERING Pharma), for 48 hours. CONDITION: O60.00 Preterm labor. ; Preterm labor without delivery…			1
Irct20221107056426N	2022	Efectiveness of dydrogesterone and progesterone in prevention of preterm birth in women with a short cervix	INTERVENTION: Intervention 1: Intervention group: Vaginal progesterone group, daily one suppository of 400 mg of vaginal progesterone suppository and three oral pills of the same placebo (vitamin B6). Intervention 2: Control group: The oral dydrogesterone group will receive 30 mg of dydrogesterone tablets and a similar placebo suppository (vaginal glycerin suppository). CONDITION: Preterm labour.…			1
I. А Ivanov	2021	Luteal phase deficiency: Pathophysiology and role in reproductive disorders	It is well known that corpus luteum normal functioning is crucial for the luteal phase, which determines the embryo implantation and the progression of pregnancy. Luteal phase deficiency (LPD), associated with impaired progesterone secretion by the corpus luteum, is considered as a significant factor of infertility and early pregnancy loss, both in the natural cycle and in assisted reproductive t…	10.21518/2079-701X-2021-3-89-97	Russian	0	Not our PICO
N. Iwami, Hirayama, N., Kobayashi, Y., Kanaya, M., Yagi, A., Saito, T., Ozawa, J., Yamamoto, T., Watanabe, E., Moriwaka, O., et al.,	2017	New trial of dydrogesterone regimen as an effective oral alternative for suppression of premature luteinizing hormone surges during controlled ovarian stimulation of assisted reproductive therapy	Study question: Can a dydrogesteron with human menopausal gonadotropin (HMG) protocol suppress premature LH surges in women undergoing controlled ovarian stimulation (COS) for IVF/ICSI? Summary answer: The dydrogesterone with HMG protocol can be effective for suppression of premature LH surges and this protocol is not inferior to GnRH antagonist protocol. What is known already: It is widely known…			1
A. Jarde, Lutsiv, O., Beyene, J., McDonald, S. D.	2019	Vaginal progesterone, oral progesterone, 17-OHPC, cerclage, and pessary for preventing preterm birth in at-risk singleton pregnancies: an updated systematic review and network meta-analysis	Background: Recent progesterone trials call for an update of previous syntheses of interventions to prevent preterm birth. Objectives: To compare the relative effects of different types and routes of administration of progesterone, cerclage, and pessary at preventing preterm birth in at-risk women overall and in specific populations. Search strategy: We searched Medline, EMBASE, CINAHL, Cochrane …	10.1111/1471-0528.15566	English	1
L. Ji, Peng, C., Bao, X.	2022	Effect of vaginal flora on clinical outcome of frozen embryo transfer	Objective: Vaginal microbiota imbalance is a high risk factor for premature birth, and is closely related to female pelvic inflammation and sexually transmitted diseases. The effect of vaginal microbiota on the outcome of assisted reproductive technology is still unclear. In this study, the vaginal microbial composition and the pregnancy outcome of frozen embryo transfer (FET) was investigated. M…	10.3389/fcimb.2022.987292	English	0	Not our PICO
P. C. Jindal, Singh, M., Singh, R.	2020	A comparative study of oral dydrogesterone with micronised vaginal progesterone for supporting the luteal phase in IVF-ICSI cycles	Study question: Is oral dydrogesterone administration as effective as micronised vaginal progesterone for luteal‐phase support in IVF‐ICSI cycles ? Summary answer: Yes , oral dydrogestrone is as effective as micronised vaginal progesterone for luteal‐phase support in woman undergoing IVF‐ICSI cycles . What is known already: In ART cycles , there is a significant reduction in pregnancy rates witho…			1
E. Júnior, Santana, E. F., Nardozza, L. M., Moron, A.	2013	Association of progesterone, pessary, and antibiotic for treating pregnant woman with short cervix syndrome: Importance of magnetic resonance imaging in the assessment of pessary position	Preterm delivery (PD) is the most important cause of neonatal mortality, particularly before the 32 nd week of pregnancy. A short cervix is the most important quantitative marker for predicting PD. However, there are other qualitative markers such as cervical gland area, cervical funneling, and sludge. We present the case of a pregnant woman who was diagnosed with a short cervix at 14-weeks and d…	10.4103/2156-7514.114802	English	0	Not our PICO
Alexander Katalinic, Noftz, Maria R., Garcia-Velasco, Juan A., Shulman, Lee P., van den Anker, John N., Strauss Iii, Jerome F.	2024	No additional risk of congenital anomalies after first-trimester dydrogesterone use: a systematic review and meta-analysis	STUDY QUESTION: Is exposure to dydrogesterone a risk factor for congenital anomalies when given in the first trimester for recurrent/threatened pregnancy loss or as luteal support in assisted reproductive technology (ART)? SUMMARY ANSWER: Dydrogesterone, when given in the first trimester for recurrent/threatened pregnancy loss or as luteal support in ART, is not a relevant additional risk factor …	10.1093/hropen/hoae004	eng	0	Narrative review
H. Keshtmandi, Mirmohammadkhani, M., Rahmanian, M.	2023	Adjuvant Treatment with Oral Dydrogesterone in the Prevention of Preterm Labor: A Randomized, Double-Blinded, Placebo-Controlled Trial	We conducted a double-blind, randomized, placebo-controlled clinical trial to evaluate the efficacy of oral dydrogesterone (DG) on maternal and neonatal consequences in the treatment of preterm labor. We included 100 nulliparous mothers (24–34 weeks) with normal pregnancy who had preterm labor pain. Participants who received magnesium sulfate were randomly assigned to the investigation group (DG …	10.1007/s43032-023-01249-1	English	1
S. Klein, Błażek, M., Świetlik, D.	2023	Risk and protective factors for postpartum depression among Polish women–a prospective study	This prospective study conducted at a single center in 2022 aims to identify risk and protective factors for postpartum depression (PPD) in Polish women and to assess the impact of pregnancy, delivery, the postpartum period, and psychosocial factors on PPD. After delivery and 4 weeks later, 311 women filled out two questionnaires of our design related to risk factors for PPD. Immune Power Persona…	10.1080/0167482X.2023.2291634	English	0	Not our PICO
T. Klupa, Kozek, E., Nowak, N., Cyganek, K., Gach, A., Milewicz, T., Czajkowski, K., Tolloczko, J., Mlynarski, W., Malecki, M. T.	2010	The first case report of sulfonylurea use in a woman with permanent neonatal diabetes mellitus due to KCNJ11 mutation during a high-risk pregnancy	Sulfonylureas (SUs) were proven to be more effective than insulin in most Kir6.2 permanent neonatal diabetes mellitus (PNDM) patients. We report SU use during pregnancy in PNDM. A woman with the R201H Kir6.2 mutation became pregnant at the age of 37. The patient had been on glipizide 30 mg for 3 yr; her glycosylated hemoglobin level was 5.8%. She was diagnosed with chronic diabetes complications …	10.1210/jc.2010-0096	English	0	Not our PICO
J. K. Y. Ko, Chen, S. P. L., Lam, K. K. W., Li, R. H. W., Ng, E. H. Y.	2024	Association of serum vitamin D concentration and miscarriage rate in women with first-trimester threatened miscarriage	Research question: Is low serum 25-hydroxyvitamin D (25(OH)D) associated with an increased risk of miscarriage in women who presented with threatened miscarriage to the Early Pregnancy Assessment Clinic (EPAC)? Design: This was a secondary retrospective analysis using archived serum samples from a randomized, double-blind, placebo-controlled trial. Stored serum samples from 371 women presenting t…	10.1016/j.rbmo.2024.104076	English	0	Not our PICO
A. Kumar, Begum, N., Prasad, S., Aggarwal, S., Sharma, S.	2014	RETRACTED: oral dydrogesterone treatment during early pregnancy to prevent recurrent pregnancy loss and its role in modulation of cytokine production: a double-blind, randomized, parallel, placebo-controlled trial [Retraction notice in CN-02561134]	This article has been retracted: please see Elsevier Policy on Article Withdrawal (https://www.elsevier.com/about/our‐business/policies/article‐withdrawal). This article has been retracted at the request of the ASRM Publications Committee. The Committee reviewed concerns related to the accuracy of data reported in Table 2 and the authors acknowledged significant errors that could not be corrected…	10.1016/j.fertnstert.2014.07.1251		0	Not our PICO
A. Kumar, Kaur, S.	2017	Calcium: A Nutrient in Pregnancy		10.1007/s13224-017-1007-2	English	0	Not our PICO
D. Kumar, Chandersheikhar,	2023	ORAL DYDROGESTERONE AND MICRONIZED PROGESTERONE IN THREATENED ABORTION	Background: To compare oral dydrogesterone and micronized progesterone in threatened miscarriage. Materials and Methods: Eighty‐ four patients with pain or bleeding per vaginum were randomized into two groups of 45 each. Group I patients received 10 mg oral dydrogesterone twice daily and in group II 200 mg oral micronized progesterone twice daily. Parameters such as pain and bleeding per vaginum,…	10.47009/jamp.2023.5.1.5		1
Ruben J. Kuon, Shi, Shao-Qing, Maul, Holger, Sohn, Christof, Balducci, James, Maner, William L., Garfield, Robert E.	2010	Pharmacologic actions of progestins to inhibit cervical ripening and prevent delivery depend on their properties, the route of administration, and the vehicle	OBJECTIVE: The purpose of this study was to evaluate cervical changes and delivery at term during pregnancy in rats after various progestin treatments. STUDY DESIGN: Pregnant rats were treated by various routes and vehicles with progesterone, 17-alpha-hydroxyprogesterone caproate (17P), R5020, and RU-486. Delivery time was determined and cervical ripening was assessed in vivo by collagen light-in…	10.1016/j.ajog.2010.03.025	eng	0	animal study
A. Kuptarak, Phupong, V.	2024	Oral dydrogesterone for prevention of miscarriage in threatened miscarriage: a randomized, double-blind, placebo-controlled trial	Objective: To determine the effectiveness of oral dydrogesterone in preventing miscarriage in threatened miscarriage. Methods: A randomized, controlled trial study was conducted among pregnant Thai women at the gestational age of six to less than 20 weeks who visited King Chulalongkorn Memorial Hospital, Department of Obstetrics and Gynecology, Faculty of Medicine, Chulalongkorn University, Bangk…	10.1080/14767058.2024.2333929	English	0	Not our PICO
T. J. Lai, Teng, S. W., Chang, C. K., Huang, C. Y.	2024	Progesterone in Pregnancy: Evidence-Based Strategies to Reduce Miscarriage and Enhance Assisted Reproductive Technology	The incidence of miscarriage in early pregnancy, between 5-20 weeks, is common, with a prevalence of between 5-22% of all pregnancies. Miscarriage can have physical, social, and mental health impacts on women and their families. In societies such as Taiwan, where the birth rate is falling and life expectancy is increasing, there is concern that factors that reduce birth rates will have detrimenta…	10.12659/MSM.943400	English	0	Not our PICO
A. Li, Zhang, J., Kuang, Y., Yu, C.	2020	Analysis of IVF/ICSI-FET Outcomes in Women With Advanced Endometriosis: Influence on Ovarian Response and Oocyte Competence	Aims: To determine the impact of advanced endometriosis (EMS) on in vitro fertilization/intracytoplasmic sperm injection and frozen–thawed embryo transfer (IVF/ICSI-FET) outcomes and analyze the influencing factors. Methods: A retrospective study was conducted on sterile women with ovarian endometriomas (OMAs), including patients who underwent laparoscopic cystectomy (n = 224, 224 IVF/ICSI cycles…	10.3389/fendo.2020.00427	English	0	Not our PICO
D. Li, Khor, S., Huang, J., Chen, Q., Lyu, Q., Cai, R., Kuang, Y., Lu, X.	2021	Frozen Embryo Transfer in Mildly Stimulated Cycle With Letrozole Compared to Natural Cycle in Ovulatory Women: A Large Retrospective Study	Objective: To evaluate the clinical effect of mild stimulation with letrozole on pregnancy outcomes in ovulatory women undergoing frozen embryo transfer (FET) compared to natural cycle. Design: Retrospective observational study. Setting: Tertiary care academic medical center. Population: A total of 6,874 infertile women with regular menstrual cycles (21-35 days) met the criteria for this study in…	10.3389/fendo.2021.677689	English	0	Not our PICO
D. Li, Hu, Z., Chen, Q., Chai, W., Cai, R., Kuang, Y., Lu, X.	2022	Neonatal outcomes and congenital malformations in children born after progestin-primed ovarian stimulation protocol	Purpose: The purpose of this study is to assess the safety of progestin-primed ovarian stimulation (PPOS) protocol regarding the neonatal outcomes and congenital malformations in babies born after in vitro fertilization (IVF) and frozen embryo transfer (FET). Methods: In this large retrospective cohort study, a total of 16,493 infants born between 1 September 2013 and 31 July 2021 from IVF and FE…	10.3389/fendo.2022.965863	English	0	Not our PICO
L. Li, Wang, K., Wang, M., Tao, J., Li, X., Liu, Z., Li, N., Qiu, X., Wei, H., Lin, Y., He, Y., Deng, Y., Kang, H., Li, Y., Yu, P., Wang, Y., Zhu, J., Liu, H.	2024	The maternal drug exposure birth cohort (DEBC) in China	Drug exposure during pregnancy lacks global fetal safety data. The maternal drug exposure birth cohort (DEBC) study, a prospective longitudinal investigation, aims to explore the correlation of maternal drug exposure during pregnancy with pregnancy outcomes, and establish a human biospecimen biobank. Here we describe the process of establishing DEBC and show that the drug exposure rate in the fir…	10.1038/s41467-024-49623-0	English	0	Not our PICO
N. Li, Guan, Y., Liu, J., Ren, B., Du, Y., Wang, K., Zhang, Y., Lou, H.	2022	History of Recurrent Implantation Failure is Associated With the Incidence of Adverse Perinatal Outcomes in Singleton Live Births Following Frozen-Thawed Embryo Transfer Cycles	Objective: To investigate whether patients with a history of recurrent implantation failure (RIF) are associated with adverse perinatal outcomes in singleton live births following frozen-thawed embryo transfer (FET) cycles. Design: Retrospective cohort study. Methods: This study analyzed the obstetric and neonatal outcomes of patients with and without a history of RIF who underwent FET cycles in …	10.3389/fendo.2021.774646	English	0	Not our PICO
Q. Li, Zou, C., Xie, L., Ran, S., Chen, Y., Yan, T.	2024	Complete Hydatidiform Mole with Twin Live Fetuses in a Triplet Pregnancy: A Case Report and Literature Review	Introduction: The coexistence of a complete hydatidiform mole with twin live fetuses in a triplet pregnancy is an extremely rare condition with an unknown incidence. Case Report: This report presents a case of a dichorionic diamniotic triplet pregnancy complicated by the coexistence of a complete hydatidiform mole and twin live fetuses. The pregnancy resulted in a preterm delivery at 30 weeks and…	10.2147/IJWH.S484634	English	0	Not our PICO
X. Li, Pan, N., Zhang, W., Wang, Y., Ge, Y., Wei, H., Lin, Y., Ma, C.	2021	Association between uterine volume and pregnancy outcomes in adenomyosis patients undergoing frozen-thawed embryo transfer	Research question: What is the relationship between uterine volume before frozen-thawed embryo transfer (FET) and reproductive outcomes among adenomyosis patients? Design: Clinical characteristics and outcomes of adenomyosis patients undergoing IVF and FET in a tertiary academic hospital were retrospectively analysed. Only first blastocyst transfer cycles were included. The main outcome measures …	10.1016/j.rbmo.2020.10.002	English	0	Not our PICO
X. Li, Huang, Y., Shi, Z., Shi, J., Li, N.	2023	Intramuscular injection of human chorionic gonadotropin as luteal phase support in artificial cycle frozen-thawed embryo transfer does not improve clinical outcomes: a parallel, open-label randomized trial	Background: Human chorionic gonadotropin (hCG) as one of the first signals secreted by the embryo to the mother may have a direct effect on the endometrium at implantation. The current study was aim to compare the clinical outcomes after frozen-thawed embryo transfer (FET) treated with artificial cycles (AC) between women who were administered intramuscular injection of human chorionic gonadotrop…	10.3389/fendo.2023.1283197	English	0	Not our PICO
X. F. Li, Wang, Z. Q., Xu, H. Y., Liu, H., Sheng, Y., Xu, J., Li, Y. M., Lian, F.	2023	Effects of Zishen Yutai Pills on in vitro Fertilization-Embryo Transfer Outcomes in Patients with Diminished Ovarian Reserve: A Prospective, Open-Labeled, Randomized and Controlled Study	Objective: To explore the effects of Zishen Yutai Pills (ZYPs) on the quality of oocytes and embryos, as well as pregnancy outcomes in patients with diminished ovarian reserve (DOR) receiving in vitro fertilization-embryo transfer (IVF-ET). The possible mechanisms, involving the regulation of bone morphogenetic protein 15 (BMP15) and growth differentiation factor 9 (GDF9), were also investigated.…	10.1007/s11655-023-3546-y	English	0	Not our PICO
J. Lin, Zhao, J., Hao, G., Tan, J., Pan, Y., Wang, Z., Jiang, Q., Xu, N., Shi, Y.	2020	Maternal and Neonatal Complications After Natural vs. Hormone Replacement Therapy Cycle Regimen for Frozen Single Blastocyst Transfer	Objective: To evaluate the maternal and neonatal complications after frozen-thawed blastocyst transfer cycles utilizing different endometrial preparation regimens. Design: This is a retrospective cohort study and a secondary analysis of a multicenter, randomized, controlled trial comparing live birth rate after fresh vs. frozen single blastocyst transfer (Frefro-blastocyst). Setting: Reproductive…	10.3389/fmed.2020.00338	English	0	Not our PICO
X. H. Lin, Guo, M. X., Wu, D. D., Lu, Y., Zhang, J. L., Zhou, C. L., Jin, L., Wang, L., Zhang, C., Xu, C. M., Chen, S. C., Zhang, S. Y., Sun, X. X., Wu, Y. T., Sun, Y., Huang, H. F.	2022	Preimplantation genetic testing for aneuploidy in severe male factor infertility: protocol for a multicenter randomised controlled trial	Introduction Conventional intracytoplasmic sperm injection (ICSI) is a widely used treatment for couples with severe male infertility. However, there are controversies regarding the selection and the damage to gametes during the ICSI procedure. Although preimplantation genetic testing for aneuploidies (PGT-A) can give genetic information about embryos for transfer and improve fertility rate, and …	10.1136/bmjopen-2022-063030	English	0	Not our PICO
X. Liu, Wang, H., Pan, R., Li, Q., Shi, J., Zhang, S.	2021	Comparison of the Method of Endometrial Preparation Prior to Frozen-Thawed Embryo Transfer: a Retrospective Cohort Study from 9733 Cycles	Our objective was to compare the effectiveness of natural cycles (NC), modified natural cycle (mNC), and artificial cycles (AC) in women undergoing frozen-thawed embryo transfer (FET) after in vitro fertilization (IVF). This is a retrospective cohort study analyzing 9733 women undergoing the first cycle of FET over a 3-year period (June 2014–December 2017) at Northwest Women’s and Children’s Hosp…	10.1007/s43032-021-00603-5	English	0	Not our PICO
X. Liu, Wen, W., Wang, T., Sun, T., Wang, T., Zhang, N., Pan, D., Cai, H., Xie, J., Liu, X., Shi, Z., Wang, R., Li, X., Lu, N., Pan, R., Tian, L., Meng, B., Bai, H., Zhou, H., Qu, P., Zhao, D., Mol, B. W., Li, W., Shi, J.	2022	Comparison of endometrial preparation protocols (natural cycle versus hormone replacement cycle) for frozen embryo transfer (COMPETE): A study protocol for a randomised controlled trial	Introduction Natural cycle (NC) and hormone replacement treatment (HT) are frequently used endometrial preparation protocols prior to frozen-thawed embryo transfer in ovulatory women. It is not clear which protocol results in a higher live birth rate. It has been suggested that there is an increased risk in maternal and perinatal morbidity following HT protocol due to the lack of corpus luteum. T…	10.1136/bmjopen-2022-063981	English	0	Not our PICO
V. N. Lokshin, Temirkhanovna Abshekenova, A., Di Renzo, G. C., Feichtinger, M., Kenesovna Karibayeva, S., Margulanovna Syzdykova, D.	2024	Cytoplasmic sperm injection (ICSI)–A systematic review of the literature	Background: Progestin-primed ovarian stimulation (PPOS) stimulates ovaries to block the premature surge of luteinizing hormone (LH) by using micronized progesterone or a progestin during the follicular phase instead of the conventional gonadotropin-releasing hormone (GnRH) analogues or GnRH antagonists downregulating LH to obtain multi-follicle engagement. Current work aims to assess the influenc…	10.1080/09513590.2024.2414783	English	0	Not our PICO
M. Lotfalizadeh, Khademi, Z., Maleki, A., Najafi, M. N.	2019	Comparison of the duration of pregnancy in administration of progesterone suppository and Duphaston tablet in pregnant women with preterm labor after stopping delivery process	Introduction: The rate of mortality and complications are greater in preterm neonates.Therefore, preterm delivery should be avoided.This study was performed with aim to compare the duration of pregnancy in the administration of progesterone suppository and Duphaston tablet in pregnant women with preterm labor after stopping delivery process. Methods: This randomized clinical trial was performed o…	10.22038/IJOGI.2019.14184	Persian	1
C. Lou, Wang, C., Zhao, Q., Jin, F.	2021	Effect of dydrogesterone and progesterone on threatened miscarriage due to corpus luteum insufficiency	Objective: To investigate the efficacy and safety of dydrogesterone and progesterone in the treatment of threatened miscarriage due to corpus luteum insufficiency. Methods: A prospective cohort study was designed and a total of 1,285 patients with threatened miscarriage due to corpus luteum insufficiency were recruited, in which 665 participants received dydrogesterone treatment (dydrogesterone g…		English	0	Not our PICO
S. Malik, Krishnaprasad, K.	2016	Natural Micronized Progesterone Sustained Release (SR) and Luteal Phase: Role Redefined!!	Role of progesterone in reproductive medicine is evolving with its suggested clinical role for the hormonal and nonhormonal actions in reproductive medicine. The main function of progesterone is to induce 'secretory' changes in endometrium that is further complimented by its immunomodulatory and anti-inflammatory actions. It positively modulates PIBF, NK cells and HOXA 10 genes for better implant…	10.7860/JCDR/2016/17278.7212	English	0	Not our PICO
Y. Man, Bian, Y., Zhao, S., Zhao, R., Xu, X., Wei, D., Li, L., Chen, Z. J., Zhao, H.	2021	The effect of different endometrial preparations on women with polycystic ovary syndrome undergoing initial frozen embryo transfer: A historical cohort analysis	Introduction: Frozen embryo transfer is associated with a higher rate of live birth and a lower risk for ovarian hyperstimulation syndrome in women with polycystic ovary syndrome (PCOS) compared with fresh embryo transfer. The aim of this study is to assess the optimal endometrial preparation protocol for women with PCOS undergoing frozen embryo transfer. Material and methods: We conducted a hist…	10.1111/aogs.14058	English	0	Not our PICO
G. Mastorakos, Lambrinoudaki, I., Creatsas, G.	2006	Polycystic ovary syndrome in adolescents: Current and future treatment options	Polycystic ovary syndrome (PCOS) is a very common disorder affecting 5-10% of women of reproductive age. The pivotal endocrine abnormalities of this syndrome are insulin resistance and ovarian and, to a lesser degree, adrenal hypersensitivity to hormonal stimulation. PCOS may manifest itself as early as the first decade of life by premature pubarche or menarche. Oligoamenorrhea in the first postp…	10.2165/00148581-200608050-00004	English	0	Not our PICO
Annie R. A. McDougall, Hastie, Roxanne, Goldstein, Maya, Tuttle, Andrew, Ammerdorffer, Anne, Gülmezoglu, A. Metin, Vogel, Joshua P.	2023	New medicines for spontaneous preterm birth prevention and preterm labour management: landscape analysis of the medicine development pipeline	BACKGROUND: There are few medicines in clinical use for managing preterm labor or preventing spontaneous preterm birth from occurring. We previously developed two target product profiles (TPPs) for medicines to prevent spontaneous preterm birth and manage preterm labor. The objectives of this study were to 1) analyse the research and development pipeline of medicines for preterm birth and 2) comp…	10.1186/s12884-023-05842-9	eng	0	Narrative review
Paul J. Meis	2005	17 hydroxyprogesterone for the prevention of preterm delivery	The recent publication of 2 large randomized trials of 17 alpha hydroxyprogesterone caproate (17P) and progesterone suppositories, respectively, for the prevention of premature labor have renewed interest in the use of progesterone to prevent preterm birth. The results of these trials have reinforced the positive results of earlier smaller trials of 17P to prevent preterm delivery. A large body o…	10.1097/01.AOG.0000160432.95395.8f	eng	0	Narrative review
Z. Memon, Anjum, N., Hoodbhoy, Z.	2022	Pregnancy Outcomes of Patients with Ultrasound-indicated and History-indicated McDonald Cervical Cerclage	Objective: To assess pregnancy outcomes of patients with ultrasound-indicated and history-indicated McDonald cervical cerclage. Materials and methods: This was a cross-sectional study of pregnant women who had cervical cerclage performed at Aga Khan University Hospital, Karimabad campus. We obtained Institutional Review Board approval and reviewed the medical records of patients. A purposive cont…	10.5005/jp-journals-10006-2129	English	0	Not our PICO
Y. J. R. Menezo, Lescaille, M., Nicollet, B., Servy, E. J.	2004	Pregnancy and delivery after stimulation with rFSH of a galatosemia patient suffering hypergonadotropic hypogonadism: Case report	Purpose: To determine if hypergonadotropic hypogonadism related to galactosemia could be linked to anomaly of the circulating FSH. A 26-year-old woman, suffering GALT (Galactoso-1-phosphate uridyltransferase) had a premature ovarian failure with amenorrhea since the age of 19. The circulating level for FSH was 83 and 34 mU/mL for LH. Methods: After treatment with a hormonal substitution cycle inc…	10.1023/B:JARG.0000027020.28592.7b	English	0	Not our PICO
E. Mesdaghinia, Abedzadeh-Kalahroudi, M., Sehat, M., Noormandipour, M.	2024	Comparison of the Effect of Micronized Progesterone (Utrogestan) and Hydroxy progesterone Caproate (Proloton) on Maternal and Fetal Blood Circulation in Women at Risk of Preterm Labor	Background and Objective: Preterm birth is one of the leading causes of death and disability in neonates. In recentyears, progestins have been used to prevent preterm labor. This study aimed to compare the effects of micronized progesterone (Utrogestan) and hydroxyprogesterone caproate (Proloton) on maternal and fetal Materials and Methods: This randomized, single-blind clinical trial study was c…	10.32592/ajcm.31.1.5	English	0	Not our PICO
P. Mironneau, Thoulon, J. M.	1994	The risks of prolonged tocolysis	Premature delivery menace is still a major issue in obstetrics. It concerns 4 to 5% of the pregnancies. Being responsible of an important fetal morbidity, it implies the use of a rapid and efficient treatment. This treatment uses progestins, prostaglandins inhibitors and β-mimetics. The more efficient these medicines are, the more dangerous is their use so that their prescription must be weighed …		French	0	Narrative review
J. A. Moreno, Masoli, P., Sferrazza, C., Leiva, H., Espinosa, O., Hernande Rudnick, P., Lizardo, J., Rivera, F., Plaz Lo Reyes, S. D., Cordova, M., et al.,	2021	Comparison of reproductive outcomes after progestinprimed ovarian stimulation with dydrogesterone versus cetrorelix to inhibit spontaneous ovulation in oocyte donation	Study question: Is dydrogesterone (DYG) equivalent compared to cetrorelix with respect to clinical pregnancy rate, ongoing pregnancy rate and live birth rate in oocyte donation (OD) cycles? Summary answer: DYG is comparable to cetrorelix in terms of clinical pregnancy, but higher rates of ongoing pregnancy and live birth were observed in the DYG group What is known already: Progestin‐primed ovari…	10.1093/humrep/deab130.707		0	Not our PICO
Z. Mu, Song, J., Yu, Y., Sun, Z.	2020	Successful live birth in a woman with resistant ovary syndrome treated with letrozole and HMG: A case report	Introduction:Resistance ovary syndrome (ROS) is a disease characterized by hypergonadotropic amenorrhea but with normal ovarian reserve. Currently, its pathogenesis is still unclear and the treatment methods are complex. Nevertheless, there are evident negative effects of this disease on females' physical and mental health such as gonadal dysplasia, infertility, anxiety, and depression. This arti…	10.1097/MD.0000000000020199	English	0	Case series/report
Julia Maria Naumann, Zöllner, Andy, Drăgan, Călin-Aurel, Messinger, Josef, Adam, Joachim, Bureik, Matthias	2011	Biotechnological production of 20-alpha-dihydrodydrogesterone at pilot scale	The human sex hormone progesterone plays an essential and complex role in a number of physiological processes. Progesterone deficiency is associated with menstrual disorders and infertility as well as premature birth and abortion. For progesterone replacement therapy, the synthetic progestogen dydrogesterone is commonly used. In the body, this drug is metabolized to 20α-dihydrodydrogesterone (20α…	10.1007/s12010-011-9243-x	eng	0	animal study
Nct	2010	Oral Progesterone for Prevention of Preterm Birth	To evaluate whether 400 mg daily oral micronized progesterone from 16 to 34 weeks' is effective in preventing recurrent spontaneous preterm birth (RSPB) and whether micronized progesterone use increases maternal serum progesterone levels.			1
Nct	2013	Utility of Tocolytic Therapy for Maintenance Tocolysis in the Management of Threatened Preterm Delivery	Hypothesis: Both nifedipine or progesterone are widely used in clinical practice as maintenance tocolytic therapy after an episode of threatened preterm delivery. Nevertheless, there is insufficient evidence to justify its routine use. The present study aims to evaluate the efficacy and safety of these tocolytic drugs for maintenance tocolysis in the management of threatened preterm delivery. Mat…			0	Not our PICO
Nct	2014	Oral Progestogen Supplementation in the Prevention of Recurrent Uterine Contraction in Preterm Labor	The purpose of this study is to evaluate the effect of oral progesterone supplementation in preterm labor on the prevention of recurrent uterine contraction and prolonging pregnancy period, and its side effect.			1
Nct	2015	Fibroids in Women of Reproductive Age and Women Pregnancy	Uterine fibroids are a very common finding in women of reproductive age. But may fibroids grow in the first trimester pregnancy. Clinically has shown that: Uterine fibroids are associated with an Heavy or prolonged menstrual periods. Abnormal bleeding between menstrual periods. Uterine fibroids are associated with an increased rate of spontaneous miscarriage, preterm labor, placenta abruption, ma…			0	Not our PICO
Nct	2015	Chinese Herbal Medicine and/or Oral Progesterone Intervention Trial for Threatened Miscarriage	The causes of spontaneous miscarriage are diverse and comprise chromosomal, genetic,anatomical, immunological, hormonal, infectious and psychological factors, the otherfactors contribute to an increased risk include advancing paternal and maternal age andmothers with systemic diseases, such as diabetes or thyroid dysfunction. The incidence isdifficult to determine precisely because it occurs very…			0	Not our PICO
Nct	2016	Different Types of Progesterone in the Prevention of Preterm Labor	This study aims to compare between the efficacy of intramuscular 17alpha‐hydroxyprogestrone, progesterone vaginal suppositories and dydrogesterone oral tablets in prevention of preterm labor in high risk women. All women will be counseled regarding mode of intervention and informed consent will be obtained. All cases will be subjected to complete history taking, routine antenatal examination and …			1
Nct	2016	Efficacy of Oral Progesterone and Vaginal Progesterone After Tocolytic Therapy in Threatened Preterm Labor	A randomized controlled trial was conducted from August 2015 through December 2016. All pregnant women with single pregnancies of 28 to 33 weeks and 6 days who had been experienced for threatened or preterm labor with intact membrane as in inclusion criteria were approached and ask for enrollment. The gestational age of all patients was confirmed by antenatal record review and ultrasonographic co…			1
Nct	2018	Progesterone to Prevent Preterm Delivery	Preterm birth (PTB) is a major challenge to perinatal health. It is defined as delivery before 37 completed gestational weeks. It accounts for 75% of perinatal deaths and more than 50% of long‐term neurological disabilities, and it is the second most common cause of death in children under the age of 5 year. Neonates born preterm are at risk of respiratory distress syndrome, chronic lung disease,…			1
Nct	2018	The Effect of Fasting on ICSI Outcomes in Patients With Polycystic Ovary Syndrome	Design and protocol of PCO fasting research: This study is a pilot prospective, single‐blinded (to the health assessor), randomized controlled trial conducted at the In Vitro Fertilization ( IVF) center of the Department of Obstetrics & Gynecology, Kasr El‐Ainy Hospital, Cairo University, Egypt, from October 2018 to September 2019, to determine the clinical effect of fasting on ICSI outcomes in P…			0	Not our PICO
Nct	2019	Oral Dydrogesterone in the Management of Preterm Labor	This study evaluates the addition of oral dydrogesterone to standard treatment in the treatment of preterm labor. Half of participants will receive oral dydrogesterone and standard treatment, while the other half will receive oral placebo and standard treatment.			1
Nct	2019	New Ovarian Stimulation With Random Start, Use of Progestin Protocol for Oocyte Donors	Medically assisted procreation can help infertile patients with a panel of techniques adapted to various causes of infertility. In most cases, these techniques use patients' own gametes. However, despite the medical advances, it is still impossible today to regenerate gametic cells when they have disappeared from the gonads. Especially for women with premature ovarian failure, the only feasible o…			0	Not our PICO
Nct	2019	Timing of Initiation of Luteal Phase Support in Poor Responders Undergoing IVF/ICSI	The optimal stimulation protocol for poor responder patients is a therapeutic challenge. However the lack of initial central down‐regulation in early follicular phase and adequate prevention of premature luteinizing hormone (LH) surge in late follicular phase provide GnRH antagonist protocol as a potentially proper option for poor responders . Significant reduction in gonadotropin dosage and stim…			0	Not our PICO
Nct	2021	Composition for Treating Uterine Fibroid (SB-UF)	Uterine fibroids are a very common finding in women's pregnancy of reproductive agefibroids fast grow in the first trimester of pregnancy.Clinically has shown that: ‐ Uterine fibroids are associated with heavy or prolonged menstrual periods, andabnormal bleeding between menstrual periods. ‐ Fibroids are associated with increased rates of spontaneous miscarriage, prematurebirth, placenta ablation,…			0	Not our PICO
Y. Niu, Zhao, D., Wang, Y., Suo, L., Zou, J., Wei, D.	2022	Ovulation induction regimens are associated with a higher rate of livebirth after frozen single-blastocyst transfer among women with polycystic ovary syndrome	Background: Hormone replacement therapy (HRT) regimen was suggested to be associated with a decreased rate of livebirth and a higher risk of hypertensive disorders of pregnancy (HDP) after frozen cleavage stage embryo transfer in women with polycystic ovary syndrome (PCOS). With the dramatically increased use of elective single embryo transfer, there is great need to explore the impacts of differ…	10.3389/fendo.2022.987813	English	0	Not our PICO
Y. Niu, Suo, L., Zhao, D., Wang, Y., Miao, R., Zou, J., Han, X., Chen, Z. J., Li, Y., Wei, D.	2023	Is artificial endometrial preparation more associated with early-onset or late-onset preeclampsia after frozen embryo transfer?	Purpose: To explore whether the risks of early- or late-onset preeclampsia vary among frozen embryo transfer (FET) with different regimens for endometrial preparation and fresh embryo transfer (FreET). Methods: We retrospectively included a total of 24129 women who achieved singleton delivery during their first cycles of in vitro fertilization (IVF) between January 2012 and March 2020. The risks …	10.1007/s10815-023-02785-0	English	0	Not our PICO
Y. Niu, Liu, H., Li, X. F., Zhao, J. L., Hao, G. M., Sun, Y., Zhang, B., Hu, C. X., Lu, Y. L., Ren, C. E., Yuan, Y. Y., Zhang, J., Lu, Y., Wen, Q. Q., Guo, M., Sui, M. X., Wang, G. L., Zhao, D. Y., Chen, Z. J., Wei, D. M.	2023	Oral micronized progesterone versus vaginal progesterone for luteal phase support in fresh embryo transfer cycles: a multicenter, randomized, non-inferiority trial	STUDY QUESTION Does oral micronized progesterone result in a non-inferior ongoing pregnancy rate compared to vaginal progesterone gel as luteal phase support (LPS) in fresh embryo transfer cycles?SUMMARY ANSWER The ongoing pregnancy rate in the group administered oral micronized progesterone 400 mg per day was non-inferior to that in the group administered vaginal progesterone gel 90 mg per day.W…	10.1093/humrep/deac266	English	0	Not our PICO
M. E. Norton	2021	Evaluating Progestogens for Preventing Preterm Birth International Collaborative (EPPPIC): Meta-analysis of Individual Participant Data From Randomised Controlled Trials	Preterm birth is the most common cause of neonatal morbidity and mortality. When infants are born preterm, they are at increased risk for having difficulties at birth, health problems throughout infancy, and death during the first year of life. Previous reports have reported that progesterone may decrease the risk of preterm birth in some high-risk women. The goal of this study was to evaluate th…	10.1097/OGX.0000000000000955	English	0	Narrative review
T. Özlü, Güngör, A. C., Dönmez, M. E., Duran, B.	2012	Use of progestogens in pregnant and infertile patients	Progesterone is an essential hormone in the occurence and maintenance of pregnancy. Natural or synthetic progestogens are commonly used in pregnant patients or patients undergoing infertility treatments for various indications. Most frequently put indications for the use of progestogens in these patient populations are the prevention of spontaneous preterm birth, the prevention of pregnancy loss …	10.1007/s00404-012-2340-4	English	0	Narrative review
R. U. Pandian	2009	Dydrogesterone in threatened miscarriage: A Malaysian experience	Introduction: Threatened miscarriage is a common problem during pregnancy. Methods: The aim of this prospective, open, randomised study was to determine whether dydrogesterone was more effective than conservative management alone in preventing miscarriage in women with vaginal bleeding up to week 16 of pregnancy. Women were excluded if they had a history of recurrent miscarriage. A total of 191 w…	10.1016/j.maturitas.2009.11.016	English	0	Not our PICO
S. Parveen, Taufeeque, H., Zulfiqar, B., Parveen, K., Abbas, E., Kazim, A.	2021	Comparative analysis of oral nifedipine versus oral progesterone alone in the treatment of threatened preterm labor	Objective: To compare the effectiveness of oral nifedipine versus oral progesterone alone in the treatment of threatened preterm labor from 24 to 37 weeks of gestation. Study Design: Experimental Study. Place and Duration of Study: This study was conducted at the Department of obstetrics and gynecology of Al-Tibri Medical College and Hospital and Kulsoom Bai Valika Social Security Hospital, Karac…		English	0	Narrative review
T. Paszkowski	2011	Renaissance of the clinical applications of a progesterone	Over the last several months, a large number of papers have been published putting clinical applications of progesterone in a positive light. The majority of those publications consider obstetrical indications such as threatened and habitual abortion or premature birth, however gynecological applications of progesterone such as menopausal hormonal therapy or premature ovarian failure were also su…		English	0	Narrative review
T. Peng, Yin, L. L., Xiong, Y., Xie, F., Ji, C. Y., Yang, Z., Pan, Q., Li, M. Q., Deng, X. D., Dong, J., Wu, J. N.	2023	Maternal traditional Chinese medicine exposure and risk of congenital malformations: a multicenter prospective cohort study	Introduction: The potential teratogenic risk of traditional Chinese medicine (TCM) is of widespread concern; however, related evidence is largely absent in humans. This study aimed to compare the prevalence of congenital malformations between pregnant women with and without TCM exposure. Material and methods: This was a multicenter prospective cohort study of 17 713 women who participated in a su…	10.1111/aogs.14553	English	0	Not our PICO
P. Piette	2018	The history of natural progesterone, the never-ending story	The term progesterone should only be used for the natural hormone produced by the ovaries or included in a registered drug. The modern history of progesterone begins with the first book-length description of the female reproductive system including the corpus luteum and later with the Nobel Prize winner, Adolf Butenandt who took a crucial step when he succeeded in converting pregnanediol into a c…	10.1080/13697137.2018.1462792	English	0	Narrative review
S. Plakas, Anagnostou, E., Plakas, A. C., Piagkou, M.	2022	High risk factors for craniosynostosis during pregnancy: A case-control study	Background: Craniosynostosis is a birth defect involving premature cranial sutures’ fusion with an increasing prevalence and unknown underlying causes in nearly 80% of cases. The current study investigates a series of high-risk factors associated with a non-syndromic craniosynostosis. Methods: Ninety-seven (97) children were included in the retrospective case-control study, 62 controls and 35 wit…	10.1016/j.eurox.2022.100147	English	0	Not our PICO
O. Pustotina	2018	Effectiveness of dydrogesterone, 17-OH progesterone and micronized progesterone in prevention of preterm birth in women with a short cervix	Objective: To compare the efficacy of dydrogesterone, 17-OH progesterone (17OHP) and oral or vaginal micronized progesterone with cerclage for the prevention of preterm birth in women with a short cervix. Methods: The study included 95 women with singleton gestation and cervical length (CL) ≤ 25 mm. Among these, 35 women were asymptomatic at 15–24 weeks and 60 had symptoms of threatened late misc…	10.1080/14767058.2017.1330406	English	1
O. A. Pustotina, Seliverstov, A. A.	2017	Randomized clinical trial of the efficacy of dydrogesterone, 17-hydroxyprogesterone caproate, and micronized progesterone in prevention of preterm birth and premature birth in pregnant women with a short cervix	Objective: to evaluate of the efficiency of using dydrogesterone, 17-hydroxyprogesterone caproate, and oral and vaginal micronized progesterone as compared to that of cervical suturing in the combination prevention of late pregnancy losses in women with a short cervix. Subjects and methods. Different progesterone formulations were given to 95 women with singleton pregnancy and a cervical length o…	10.17116/rosakush201717188-101	Russian	1
D. Qi, Zhang, X., Li, F., Zhao, S., Wang, Q., Liu, W., Yan, L., Du, Y.	2024	Association Between Pregnancy Outcomes and the Time of Progesterone Exposure of D6 Single-Blastocyst Transfer in Frozen-Thawed Cycles: A Retrospective Cohort Study	Purpose: The objective of this study was to assess reproductive outcomes of D6 blastocysts transferred on day 6 in comparison to those transferred on day 7 of progesterone exposure in frozen-thawed embryo transfer cycles. Patients and Methods: This retrospective cohort study included 2029 D6 single blastocysts from the first frozen-thawed embryo transfer cycles of patients at the Hospital for Rep…	10.2147/IJWH.S456706	English	0	Not our PICO
J. Qiu, Du, T., Chen, C., Lyu, Q., Mol, B. W., Zhao, M., Kuang, Y.	2022	Impact of uterine malformations on pregnancy and neonatal outcomes of IVF/ICSI-frozen embryo transfer	STUDY QUESTION: What is the impact of uterine malformations on reproductive and neonatal outcomes of IVF/ICSI-frozen embryo transfer? SUMMARY ANSWER: Unification defective uteri are associated with poorer neonatal outcomes including higher preterm delivery rate and lower birthweight, and septate uteri are associated with worse fertility outcomes including higher miscarriage and lower live birth r…	10.1093/humrep/deac003	English	0	Not our PICO
Y. Qiu, Lin, J., Xu, Q., Zeng, L., Liu, C.	2022	Effects of different doses of estrogen on ER expression and ovarian function in patients with unexplained recurrent abortion	Study design: Randomized trial. Objective: This study was designed to investigate the effects of different doses of estrogen on the expression of estrogen receptor (ER) in endometrial tissue and ovarian function in patients with unexplained recurrent spontaneous abortion (URSA). Methods: Eighty-eight patients with URSA in our outpatient department were randomly divided into three groups. They wer…	10.1080/09513590.2022.2118707	English	0	Not our PICO
Raj Raghupathy, Al Mutawa, Esraa, Makhseed, Ma'asoumah, Al-Azemi, Majedah, Azizieh, Fawaz	2007	Redirection of cytokine production by lymphocytes from women with pre-term delivery by dydrogesterone	PROBLEM: To study the ability of dydrogesterone to modulate the production of pro-inflammatory and anti-inflammatory cytokines by lymphocytes from women undergoing pre-term delivery (PTD). METHOD OF STUDY: Peripheral blood mononuclear cells (PBMC) from 18 subjects undergoing PTD were stimulated with the mitogen phytohemagglutinin in the presence and absence of progesterone and dydrogesterone. The…	10.1111/j.1600-0897.2007.00488.x	eng	0	animal study
R. Raghupathy, Kalinka, J.	2008	Cytokine imbalance in pregnancy complications and its modulation	The phenomenon of pregnancy can be compromised by a number of complications, such as threatened abortion, recurrent spontaneous miscarriage, preeclampsia, and preterm delivery. Research conducted during the last decade has opened up the possibility that cellular immune effectors may underlie such pregnancy complications. Particularly interesting are the effects of pro-inflammatory and anti-inflam…	10.2741/2737	English	0	Narrative review
R. Raghupathy	2008	Manipulation of cytokine production profiles as a therapeutic approach for immunologic pregnancy loss	Pregnancy is not as successful as one might think; it can be compromised by several complications such as recurrent spontaneous miscarriage, pre-term delivery, pre-eclampsia etc. Much attention has been paid to the possibility of the maternal immune system mediating deleterious effects on pregnancy. Research conducted during the last two decades has shed much light on cell-mediated immunologic ef…		English	0	Narrative review
R. Raghupathy	2009	The immune system in pregnancy: Friend or foe?	Pregnancy is an intriguing immunological paradox; how does an allogeneic fetus survive despite a potentially antagonistic maternal immune system, while tissue allografts succumb to rapid immunological rejection? While several hypothetical models have been proposed in the last fivedecades to explain the immunological success of pregnancy, the model that has survived the test of experimentation is …		English	0	Narrative review
R. Raghupathy	2022	Cytokines and pregnancy complications: modulation for prevention and treatment	“There is many a slip twist the cup and the lip” is a proverb that dates back to the 3rd century. This proverb comes to mind while writing a review on pregnancy loss; so many complications can occur between fertilization and development of the embryo through the long period of gestation until successful delivery of the baby. These include failure of implantation of the embryo, spontaneous miscarr…	10.37349/ei.2022.00059	English	0	Narrative review
R. Raghupathy, Szekeres-Bartho, J.	2022	Progesterone: A Unique Hormone with Immunomodulatory Roles in Pregnancy	Progesterone is well known for its numerous endocrinologic roles in pregnancy but is also endowed with fascinating immunomodulatory capabilities. It can downregulate the induction of inflammatory reactions, the activation of immune cells and the production of cytokines, which are critical mediators of immune responses. These features appear to be critical to the success of pregnancy, given the ab…	10.3390/ijms23031333	English	0	Narrative review
S. Rozenberg, Al-Daghri, N., Aubertin-Leheudre, M., Brandi, M. L., Cano, A., Collins, P., Cooper, C., Genazzani, A. R., Hillard, T., Kanis, J. A., Kaufman, J. M., Lambrinoudaki, I., Laslop, A., McCloskey, E., Palacios, S., Prieto-Alhambra, D., Reginster, J. Y., Rizzoli, R., Rosano, G., Trémollieres, F., Harvey, N. C.	2020	Is there a role for menopausal hormone therapy in the management of postmenopausal osteoporosis?	We provide an evidence base and guidance for the use of menopausal hormone therapy (MHT) for the maintenance of skeletal health and prevention of future fractures in recently menopausal women. Despite controversy over associated side effects, which has limited its use in recent decades, the potential role for MHT soon after menopause in the management of postmenopausal osteoporosis is increasingl…	10.1007/s00198-020-05497-8	English	0	Narrative review
D. Rubagumya, Kaguta, M., Mdachi, E., Abeid, M., Kidanto, H.	2021	Spontaneous fetal reduction in triplets and prolongation of twin pregnancy for 111 days as an outpatient: a case report	Background: Multiple gestation has been on the rise because of advancement in assisted reproductive technology. Triplet pregnancy is associated with fetal loss and preterm birth as its major complications. Spontaneous triplet pregnancy is rare. In the case of fetal loss, delayed interval delivery has been used to achieve delivery of the retained fetuses. There is no common approach to delayed int…	10.1186/s13256-021-02952-w	English	0	Case series/report
G. Saccone, Schoen, C., Franasiak, J. M., Scott, R. T., Berghella, V.	2017	Supplementation with progestogens in the first trimester of pregnancy to prevent miscarriage in women with unexplained recurrent miscarriage: a systematic review and meta-analysis of randomized, controlled trials	Objective To investigate whether treatment with progestogens in the first trimester of pregnancy would decrease the incidence of miscarriage in women with a history of unexplained recurrent miscarriage. Design Systematic review and meta-analysis. Setting Not applicable. Patient(s) Women with a history of unexplained recurrent miscarriage. Intervention(s) Randomized, controlled trials were identif…	10.1016/j.fertnstert.2016.10.031	English	0	Narrative review
L. Salang, Teixeira, D. M., Solà, I., Sothornwit, J., Martins, W. P., Bofill Rodriguez, M., Lumbiganon, P.	2022	Luteal phase support for women trying to conceive by intrauterine insemination or sexual intercourse	Background: Ovulation induction may impact endometrial receptivity due to insufficient progesterone secretion. Low progesterone is associated with poor pregnancy outcomes. Objectives: To assess the effectiveness and safety of luteal phase support (LPS) in infertile women trying to conceive by intrauterine insemination or by sexual intercourse. Search methods: We searched the Cochrane Gynaecology …	10.1002/14651858.CD012396.pub2	English	0	Not our PICO
P. Sardana, Banker, J., Gupta, R., Kotdawala, A., Lalitkumar, P. G. L., Bankerintroduction, M.	2020	The influence of delayed blastocyst development on the outcome of frozen-thawed transfer of euploid and untested embryos	Objective: The primary objective is to compare live birth rates (LBRs) following frozen embryo transfer (FET) of euploid day 5 with day 6 blastocysts. We also compared LBRs following FET of untested blastocysts vitrified on day 5 and day 6 in self-oocyte and ovum donation (OD) cycles. Design: This was a retrospective observational study. Setting: Nova IVF Fertility, Ahmedabad. Materials and Metho…	10.4103/jhrs.JHRS_115_19	English	0	Not our PICO
A. E. Schindler	2010	Progestogens for treatment and prevention of pregnancy disorders	Progesterone appears to be the dominant hormone not only establishing a proper secretory endometrial development but also adequate decidualization to establish pregnancy and sustain pregnancy development. Progesterone is the natural immunoregulator to control the maternal immune system and not to reject the allogeneic fetus. There are two sources of progesterone: corpus luteum first and placenta …	10.1515/HMBCI.2010.069	English	0	Narrative review
A. E. Schindler	2016	Present and future aspects of dydrogesterone in prevention or treatment of pregnancy disorders: An outlook	Over time, it became evident that with the use of micronized progesterone and dydrogesterone prevention or treatment of pregnancy disorders such as threatened miscarriage, recurrent (habitual) miscarriage, preterm labor or preeclampsia appears to be possible. The results so far obtained will be delineated and concepts of prevention or treatment are suggested with the aim to further explore these …	10.1515/hmbci-2016-0028	English	0	Narrative review
H. Shehata, Elfituri, A., Doumouchtsis, S. K., Zini, M. E., Ali, A., Jan, H., Ganapathy, R., Divakar, H., Hod, M.	2023	FIGO Good Practice Recommendations on the use of progesterone in the management of recurrent first-trimester miscarriage		10.1002/ijgo.14717	English	0	Not our PICO
M. Shen, Duan, H., Chang, Y., Lin, Q., Chen, C., Wang, S.	2022	Impact of concomitant intrauterine adhesions on pregnancy outcomes and obstetric complications in women with a septate uterus	Objective: To explore the impact of concomitant intrauterine adhesions (IUAs) on pregnancy outcomes and obstetric complications in women with a septate uterus. Methods: This retrospective cohort included women with a septate uterus, with or without IUAs, between 2015 and 2019 in our hospital. The main outcomes were clinical pregnancy rate, live-birth rate, and obstetric complications. Results: A …	10.1002/ijgo.14260	English	0	Not our PICO
A. Shrivastava, Vhawal, S., Patil, S. K., Kshirsagar, N. S.	2022	Assessment Of Oral And Vaginal Natural Micronised Progesterone In Preventing Preterm Labor	Background: Preterm birth is an essentially rising global problem, however more than 60% of those occur in South Asia and Sub-Saharan Africa. The present study was conducted to compare oral and vaginal natural micronised progesterone 300 mg in preventing preterm labor.Materials & Methods: 80 pregnant women with gestational age between >24 week to <36 weekswere divided into 2 groups of 40 each. Gr…	10.47750/pnr.2022.13.S02.56	English	1
C. Song, Zhang, S., Gao, X., Zhang, H., Zuo, S., Qin, Y., Bi, X., Chen, H.	2023	Shoutai pills for threatened abortion: A protocol for systematic review and meta-analysis	Background: Threatened abortions are a serious health risk for women. Deferiprone tablets are commonly used in the treatment of clinical delivery. Traditional Chinese medicine, a characteristic medical system inherited for thousands of years, often applies Shoutai pills in the treatment of Threatened abortion and has achieved good results. This systematic review and meta-analysis aimed to evaluat…	10.1097/MD.0000000000033173	English	0	Not our PICO
M. J. Spark	2012	Is dydrogesterone progesterone?		10.1016/j.jri.2012.04.006	English	0	editorials
K. Srisutham, Wuttikonsammakit, P., Chamnan, P.	2021	Efficacy of vaginal and oral progesterone after tocolytic therapy in threatened preterm labor: A 3-arm parallel-group randomized controlled trial	Background: Progesterone has established roles in preventing preterm labor in women with history of spontaneous preterm labor and short cervix, but there is little evidence to support its use to prevent preterm delivery in women with threatened preterm labor. Objective: To evaluate clinical efficacy of oral and vaginal progesterone on prevention of preterm delivery before 34 and 37 weeks in threa…	10.35755/jmedassocthai.2021.05.12018	English	1
L. A. Stewart, Simmonds, M., Duley, L., Llewellyn, A., Sharif, S., Walker, R. A., Beresford, L., Wright, K., Aboulghar, M. M., Alfirevic, Z., Azargoon, A., Bagga, R., Bahrami, E., Blackwell, S. C., Caritis, S. N., Combs, C. A., Croswell, J. M., Crowther, C. A., Das, A. F., Dickersin, K., Dietz, K. C., Elimian, A., Grobman, W. A., Hodkinson, A., Maurel, K. A., McKenna, D. S., Mol, B. W., Moley, K.…	2021	Evaluating Progestogens for Preventing Preterm birth International Collaborative (EPPPIC): meta-analysis of individual participant data from randomised controlled trials	Background: Preterm birth is a global health priority. Using a progestogen during high-risk pregnancy could reduce preterm birth and adverse neonatal outcomes. Methods: We did a systematic review of randomised trials comparing vaginal progesterone, intramuscular 17-hydroxyprogesterone caproate (17-OHPC), or oral progesterone with control, or with each other, in asymptomatic women at risk of prete…	10.1016/S0140-6736(21)00217-8	English	0	Narrative review
A. Suhag, Saccone, G., Berghella, V.	2015	Vaginal progesterone for maintenance tocolysis: A systematic review and metaanalysis of randomized trials	Objective We sought to evaluate the efficacy of maintenance tocolysis with vaginal progesterone compared to control (placebo or no treatment) in singleton gestations with arrested preterm labor (PTL) in a metaanalysis of randomized controlled trials. Study Design Searches were performed in MEDLINE, OVID, Scopus, ClinicalTrials.gov, and the Cochrane Central Register of Controlled Trials with the u…	10.1016/j.ajog.2015.03.031	English	0	Narrative review
L. Sun, Yin, B., Yao, Z., Zhang, C., Li, J., Li, S., Cui, Y., Wang, F., Dai, W., Bu, Z., Zhang, Y.	2024	Comparison of clinical outcomes and perinatal outcomes between natural cycle and hormone replacement therapy of frozen-thawed embryo transfer in patients with regular menstruation: a propensity score-matched analysis	Purpose: To investigate potential differences in pregnancy outcomes among patients with regular menstruation who underwent frozen-thawed embryo transfer using natural cycle (NC) or hormone replacement therapy (HRT). Methods: This study retrospectively analyzed 2672 patients with regular menstruation who underwent FET from November 2015 to June 2021 at the single reproductive medical center. A one…	10.3389/fendo.2024.1416841	English	0	Narrative review
Y. Sun, Cui, L., Lu, Y., Tan, J., Dong, X., Ni, T., Yan, J., Guan, Y., Hao, G., Liu, J. Y., Zhang, B., Wei, D., Hong, Y., He, Y., Qi, J., Xu, B., Lu, J., Zhang, Q., Zhao, S., Ji, X., Du, X., Zhang, J., Liu, J., Wang, J., Huang, Y., Huang, D., Du, Y., Vankelecom, H., Zhang, H., Chen, Z. J.	2023	Prednisone vs Placebo and Live Birth in Patients With Recurrent Implantation Failure Undergoing In Vitro Fertilization: A Randomized Clinical Trial	Importance: Implantation failure remains a critical barrier to in vitro fertilization. Prednisone, as an immune-regulatory agent, is widely used to improve the probability of implantation and pregnancy, although the evidence for efficacy is inadequate. Objective: To determine the efficacy of 10 mg of prednisone compared with placebo on live birth among women with recurrent implantation failure. D…	10.1001/jama.2023.5302	English	0	Not our PICO
S. Thongchan, Phupong, V.	2021	Oral dydrogesterone as an adjunctive therapy in the management of preterm labor: a randomized, double blinded, placebo-controlled trial	Background: Preterm birth is a major challenge in obstetric and perinatal care. It is the leading cause of neonatal death. The primary aim of this study was to evaluate the efficacy of oral dydrogesterone on latency period in managing preterm labor. The secondary aims were to evaluate the gestational age at delivery, percentage of preterm delivery before 34 weeks and 37 weeks, time to recurrent u…	10.1186/s12884-021-03562-6		1
J. E. Tolosa, Boelig, R. C., Bell, J., Martínez-Baladejo, M., Stoltzfus, J., Mateus, J., Quiñones, J. N., Galeano-Herrera, S., Pereira, L., Burwick, R., López-Torres, L., Valencia, C., Berghella, V.	2024	Concurrent progestogen and cerclage to reduce preterm birth: a multicenter international retrospective cohort	BACKGROUND: Both progestogens and cerclage are individually effective in preterm birth prevention in high risk pregnancies. However, national and international guidelines cite a lack of data available to comment on the potential benefit of concurrent progestogen therapy after cerclage has been placed. Studies to date have been small with mixed results regarding benefit of concurrent progestogen w…	10.1016/j.ajogmf.2024.101351	English	0	Observational study
P. Toth	2001	Clinical data supporting the importance of vascular LH/hCG receptors of uterine blood vessels	Recent studies revealed functional extragonadal gonadotropin receptors at several sites of the human body. The human chorionic gonadotropin/luteinizing hormone (hCG/LH) receptor messenger RNA and protein were found in the endothelial and vascular smooth muscle layers of the human uterine arteries. In vivo administration of hCG decreased the blood flow resistance in the human uterus and in vitro i…	10.1055/s-2001-13911	English	0	Not our PICO
H. Tournaye, Sukhikh, G. T., Kahler, E., Griesinger, G.	2017	A Phase III randomized controlled trial comparing the efficacy, safety and tolerability of oral dydrogesterone versus micronized vaginal progesterone for luteal support in in vitro fertilization	STUDY QUESTION: Is oral dydrogesterone 30 mg daily (10 mg three times daily [TID]) non‐inferior to micronized vaginal progesterone (MVP) 600 mg daily (200 mg TID) for luteal support in in vitro fertilization (IVF), assessed by the presence of fetal heartbeats determined by transvaginal ultrasound at 12 weeks of gestation? SUMMARY ANSWER: Non‐inferiority of oral dydrogesterone versus MVP was demon…	10.1093/humrep/dex023		0	Not our PICO
V. B. Tskhay, Schindler, A. E.	2021	New options for preeclampsia prevention	The analysis of literature data on the role of placenta disorders in the development of preeclampsia (PE) was performed according to Pubmed and eLibrary updates. Although a complete understanding of the pathogenesis of PE remains unclear, the placenta theory was found as one of the principal ones. The appropriateness of prescribing progestogens for the prevention of PE is the subject of an actual…	10.20953/1726-1678-2021-4-123-130	Russian	0	Narrative review
V. B. Tskhay, Konovalov, V. N., Lysenko, N. S., Iptyshev, A. M.	2023	Use of progestogens during pregnancy and incidence of severe pre-eclampsia: a comparative analysis	Objective. To study the effect of progestogen administration during pregnancy, particularly of dydrogesterone, on the incidence of severe pre-eclampsia (PE) and its efficacy in preventing PE depending on dosage. Patients and methods. A retrospective comparative study included three groups of pregnant women at risk for severe PE who received dydrogesterone as indicated at a dose of 30 mg (n = 19),…	10.20953/1726-1678-2023-2-13-18	Russian	0	Narrative review
S. Ueno, Berntsen, J., Ito, M., Okimura, T., Kato, K.	2022	Correlation between an annotation-free embryo scoring system based on deep learning and live birth/neonatal outcomes after single vitrified-warmed blastocyst transfer: a single-centre, large-cohort retrospective study	Propose: Does an annotation-free embryo scoring system based on deep learning and time-lapse sequence images correlate with live birth (LB) and neonatal outcomes? Methods: Patients who underwent SVBT cycles (3010 cycles, mean age: 39.3 ± 4.0). Scores were calculated using the iDAScore software module in the Vitrolife Technology Hub (Vitrolife, Gothenburg, Sweden). The correlation between iDAScore…	10.1007/s10815-022-02562-5	English	0	Not our PICO
Whej van Wettere, Toplis, P., Miller, H. M.	2018	Effect of oral progesterone and caffeine at the end of gestation on farrowing duration and piglet growth and survival	The profitability of pig production is constrained by high incidences of peri-parturient and pre-weaning piglet mortality. Supplementing sows with either progesterone or caffeine during the last week of gestation can reduce stillbirths and improve piglet performance. However, the consequences of combining these two substances has not been investigated. The aim of the current study was to determin…	10.1017/S175173111700310X	English	0	animal study
G. N. Wagh, Kundavi Shankar, K. M., Bachani, S.	2021	A review of conventional and sustained-release formulations of oral natural micronized progesterone in obstetric indications	Background: Exogenous progesterone is a treatment option for obstetric indications associated with reduced progesterone activity. Oral natural micronized progesterone (NMP) is effective, although it requires multiple daily doses and may cause adverse events due to its active metabolites. A sustained-release formulation of NMP (NMP-SR) has been developed to overcome the limitations of conventional…	10.7573/dic.2021-7-1	English	0	Narrative review
Q. Wan, Chen, M. X., Wang, X., Tan, L., Yu, H. J., Lv, X. Y., Zhong, Z. H., Tang, X. J., Ding, Y. B., Xia, M., Li, Y.	2023	Effect of interval between oocyte retrieval and resuscitation embryo transfer on pregnancy outcomes	Objectives: Resuscitation transfer of embryos after elective cryopreservation has been widely applied in in vitro fertilization-embryo transfer (IVF-ET) therapy for human infertility or sterility owing to higher embryo implantation rates. This method separates oocyte retrieval from embryo transfer. The optimal time for frozen embryo transfer (FET) remains unknown. Therefore, this study mainly com…	10.3389/fmed.2022.1081782	English	0	Not our PICO
B. Wang, Meng, N., Zhang, W., Kong, P., Liu, Z., Liu, W., Sun, H., Zhang, W., Ren, C., Guan, Y.	2022	Optimal waiting period for frozen embryo transfer after hysteroscopic polypectomy: A propensity score matching analysis	Objective: To evaluate the optimal waiting period for frozen-thawed embryo transfer (FET) after hysteroscopic polypectomy (HSC-P). Design: Retrospective cohort. Setting: University-affiliated hospital. Patient(s): All patients included in this research underwent hysteroscopy before the first FET cycle after whole embryo freezing. A total of 206 patients had undergone HSC-P, and 3681 patients with…	10.3389/fendo.2022.986809	English	0	Not our PICO
J. Wang, Tong, X., Zhu, H., Wei, M., Lin, X., Wang, X., Yu, H., Hong, F., Zhang, S.	2024	Pretreatment with long-acting gonadotropin-releasing hormone agonists improved pregnancy outcomes after hysteroscopic multiple polypectomies: A retrospective study of 660 frozen–thawed embryo transfer cycles	Objective: To compare the reproductive pregnancy outcomes of pretreatment with long-acting gonadotropin-releasing hormone agonist (GnRH-a) plus hormone replacement therapy (HRT) with HRT-only cycles, and investigate differences between single polypectomy and multiple polypectomies, and between one or two doses of GnRH-a. Materials and methods: This was a retrospective cohort study on patients und…	10.1016/j.tjog.2023.09.020	English	0	Not our PICO
Shan Wang, Wang, Xie-Tong, Liu, Rui-Hua, Liu, Ming, Wu, Yu-Rui, Huang, Xiao-Yan, Zhao, Na, Mu, Yu-Lan	2017	Dydrogesterone has no effect on uterine fibroids when used to prevent miscarriage in pregnant women with uterine fibroids	OBJECTIVES: To analyse the effect of dydrogesterone use during pregnancy on uterine fibroids, pregnancy complications, and pregnancy outcome. MATERIAL AND METHODS: In all, 372 pregnant women with uterine fibroids who were treated at the Affiliated Provincial Hospital of Shandong University were included in this study. Thirty-three of these women received dydrogesterone and constituted the treatme…	10.5603/GP.a2017.0121	eng	0	Not our PICO
Y. Wang, Chen, Q., Wang, Y.	2022	Effects of Different Endometrial Preparation Regimens during IVF on Incidence of Ischemic Placental Disease for FET Cycles	We conducted this retrospective cohort study aiming to compare the different pregnancy outcomes of endometrial preparation regimens on ischemic placental disease in a frozen embryo transfer cycle. The study included a total of 9351 women who had undergone therapy at our single tertiary hospital from January 2015 to July 2020. The women were divided into three groups depending on their endometrial…	10.3390/jcm11216506	English	0	Not our PICO
Y. N. Wang, Zheng, L. W., Fu, L. L., Xu, Y., Zhang, X. Y.	2023	Heterotopic pregnancy after assisted reproductive techniques with favorable outcome of the intrauterine pregnancy: A case report	BACKGROUND Heterotopic pregnancy (HP) is a rare condition in which both ectopic and intrauterine pregnancies occur. HP is uncommon after natural conception but has recently received more attention due to the widespread use of assisted reproductive techniques (ART) such as ovulation promotion therapy. CASE SUMMARY Here, we describe a case of HP that occurred after ART with concurrent tubal and int…	10.12998/wjcc.v11.i3.669	English	0	Not our PICO
Z. Wang, Zhang, Y., Shang, X., Miao, R., Yin, M., Yang, H., Yu, Y., Wei, D.	2023	The likelihood of a healthy live birth after frozen embryo transfer with endometrium prepared by natural ovulation regimen vs programmed regimen: a propensity-score matching study	BACKGROUND: The number of frozen embryo transfer cycles is increasing, but the optimal method of endometrial preparation for frozen embryo transfer remains controversial. Few studies have investigated the healthy live birth outcome after the natural ovulation regimen vs the programmed regimen. OBJECTIVE: This study aimed to explore whether the likelihood of a healthy live birth after frozen embry…	10.1016/j.xagr.2023.100210	English	0	Not our PICO
A. Warenik-Szymankiewicz, Słopién, R.	2014	Pregnancy in a patient with premature ovarian failure	Background: Premature ovarian failure (POF) occurs in about one in 100 women under 40 years of age. The authors report a case of a POF patient who conceived during hormonal replacement therapy (HRT). Case: A 24-year-old woman with confirmed POF conceived spontaneously during HRT.Conclusion: Pregnancy is possible in women with POF.	10.12891/ceog16772014	English	0	Not our PICO
C. X. Wei, Zhang, J. W., Xiang, S., Lian, F.	2024	Reproductive outcomes in fresh transfer cycles and antagonists with premature luteinizing and/or progesterone surge: a single center retrospective cohort study	Background: The optimal outcome of assisted reproductive technology is a successful live birth after fresh embryo transfer. However, the success pregnancy rate of fresh embryo transfer cycle in antagonist protocol is lower than that observed in other protocols. Despite the use of antagonists (GnRH-ant), the incidence of luteinizing hormone surge and elevated progesterone levels remain at approxim…	10.3389/fendo.2024.1411106	English	0	Not our PICO
L. Wei, Zhao, Y., Xu, C., Zhang, C.	2022	Slightly Elevated Progesterone on HCG Trigger Day Has an Impact on Pregnancy Outcomes of Fresh Single Blastocyst Transfer Cycles Under an Early Follicular Phase Prolonged Protocol Cycle	Background: The effect of premature progesterone elevation on assisted reproductive technology has been debated. In different ovarian stimulation protocols, ovarian responses, and embryos transferred, conflicting results reside regarding the impact of elevated progesterone on pregnancy outcomes, according to previous studies. In addition, most studies have focused on significantly elevated proges…	10.2147/IJWH.S385362	English	0	Not our PICO
M. Wei, Han, A., Wei, L., Ma, L.	2019	A neonatal case with perinatal lethal gaucher disease associated with missense G234E and H413P heterozygous mutations	Perinatal lethal Gaucher disease (PLGD), a particular and serious form of type 2 Gaucher disease (GD), often causes lethality in utero or death within hours after birth. The typical clinical manifestations include non-immune hydrops fetalis (NIHF), premature birth, fetal growth restriction, fetal intrauterine death, or neonatal distress and rapid death after birth. Here, we present a premature ne…	10.3389/fped.2019.00201	English	0	Case series/report
Z. Wen, Xiaona, Y., Bingnan, R., Yichun, G., Hongwu, Q., Jingyan, W.	2021	Comparison of pregnancy outcomes of three luteal support protocols in frozen-thawed embryo transfer during the hormone replacement cycle	Objective To investigate the effects of three different luteal phase support protocols on pregnancy outcomes in hormone replacement therapy frozen-thawed embryo transfer (HRT-FET). Methods The clinical data of 3288 HRT-FET cycles in Reproductive Center of the Third Affiliated Hospital of Zhengzhou University from January 2016 to February 2019 were retrospective cohort study analyzed. The cycles w…	10.3760/cma.j.cn101441-20200511-00275	Chinese	0	Not our PICO
Y. Wu, Lu, X., Chen, H., Fu, Y., Zhao, J.	2023	Comparison of frozen-thaw blastocyst transfer strategies in women aged 35–40 years: a retrospective study	Objective: To compare the effects of five different frozen-thaw embryo transfer (FET) strategies in women aged 35–40 years. Methods: Data from 1,060 patients were divided into five groups according to the number and quality of transferred blastocysts: a high-quality single blastocyst group (group A, n= 303), a high-quality double blastocysts group (group B, n= 176), a high-quality plus poor-quali…	10.3389/fendo.2023.1141605	English	0	Not our PICO
Hong Xu, Zhang, Xi-Qian, Zhu, Xiu-Lan, Weng, Hui-Nan, Xu, Li-Qing, Huang, Li, Liu, Feng-Hua	2021	Comparison of vaginal progesterone gel combined with oral dydrogesterone versus intramuscular progesterone for luteal support in hormone replacement therapy-frozen embryo transfer cycle	BACKGROUND: It remains under subject of debate regarding the optimal route of luteal support for hormone replacement therapy- frozen embryo transfer (HRT-FET) cycles. We compared efficacy of vaginal progesterone gel combined with oral dydrogesterone and intramuscular progesterone for HRT-FET lutein support. METHODS: This is a retrospective observational study. After matching for propensity score …	10.1016/j.jogoh.2021.102110	eng	0	Not our PICO
J. Xu, Zhou, H., Zhou, T., Guo, Y., Liang, S., Jia, Y., Li, K., Teng, X.	2022	The impact of different endometrial preparation protocols on obstetric and neonatal complications in frozen-thawed embryo transfer: a retrospective cohort study of 3,458 singleton deliveries	Background: Frozen-thawed embryo transfer (FET) is thought to be associated with obstetric and neonatal complications after in vitro fertilization/intracytoplasmic single sperm injection (IVF/ICSI) treatment. The study aimed to determine whether the endometrial preparation protocol is an influencing factor for these complications. Methods: We conducted a retrospective cohort study of 3,458 women …	10.1186/s12958-022-01009-x	English	0	Not our PICO
L. Yan, Wu, Y., Li, L., Wu, J., Zhao, F., Gao, Z., Liu, W., Li, T., Fan, Y., Hao, J., Liu, J., Wang, H.	2020	Clinical analysis of human umbilical cord mesenchymal stem cell allotransplantation in patients with premature ovarian insufficiency	Objective: Premature ovarian insufficiency (POI) is a refractory disease that seriously affects female fertility. Growing body of evidence has indicated mesenchymal stem cells (MSCs) as promising resources in regenerative medicine. In this study, we treated POI patients with umbilical cord-derived MSCs (UCMSCs) and then investigated the restoration of ovarian function and clinical outcomes throug…	10.1111/cpr.12938	English	0	Not our PICO
V. H. Yan, Sinthamoney, E., Hamdan, M., Bhaskaran, V., Nagandla, K., Aznal, S. S. S., Daud, S.	2022	Progestogens in the management of miscarriage and preterm birth	Miscarriage affects up to 20% of pregnant women, resulting in substantial psychological repercussions in addition to inherent problems from bleeding and infection. Preterm births constitute about 7-12% of all births but are over represented in terms of perinatal morbidity and mortality. Despite existing trials examining the use of progestogens in both these conditions, there is a dearth of guidel…		English	0	Narrative review
Y. Y. Yan, Chen, Z. P., Yang, Y., Zheng, X. K., Zou, M. J., Cheng, G., Yuan, Z. T.	2021	Efficacy of progesterone on threatened miscarriage: an updated meta-analysis of randomized trials	Purpose The efficacy of progesterone supplementation in the treatment of threatened miscarriage is controversial. This meta-analysis was to evaluate the correlation between progesterone and improving pregnancy outcomes in women with threatened miscarriage. Methods We searched PubMed, EMBASE, and the Cochrane Library for relevant randomized controlled trials (RCTs) to demonstrate the efficacy of p…	10.1007/s00404-020-05808-8	English	0	Narrative review
C. Yang, Huang, D., Yang, Y., Yang, J., Chen, Y., Pan, M., Zhang, S.	2022	Outcomes of patients who have undergone laparoscopic abdominal cerclage: A retrospective study	Objective: This study aims to evaluate the surgical morbidity and obstetric outcomes following in-pregnancy or pre-pregnancy laparoscopic abdominal cerclage (LAC) for patients who were diagnosed with refractory cervical insufficiency or had a short cervix. Methods: A retrospective study was conducted on patients undergoing LAC between May 2017 and May 2019 at the Department of Obstetrics and Gyne…	10.1016/j.lers.2022.07.002	English	0	Not our PICO
R. Yang, Chi, H., Chen, L., Li, R., Liu, P., Qiao, J.	2014	Impact of different luteal support methods on clinical outcomes of frozen-thawed embryo transfer cycles	OBJECTIVE: To determine whether luteal support of dydrogesterone may enhance the outcome of frozen-thawed embryo transfer (FET) in natural cycles by comparing the FET outcomes of different luteal support methods.; METHODS: A total of 2 248 natural FET cycles with an endometrial thickness of 8-12 mm and type A on ovulation day, from January 2011 to March 2013 were chosen. Oral dydrogesterone (n = …		Chinese	0	Not our PICO
Y. Yang, Dong, Y., Li, G., Yin, B., Tang, X., Jia, L., Zhang, X., Yang, W., Wang, C., Peng, X., Zhang, Y., Cao, Y., Xu, X.	2023	Pregnancy outcomes following natural conception and assisted reproduction treatment in women who received COVID-19 vaccination prior to conception: a population-based cohort study in China	Introduction: The coronavirus disease-2019 (COVID-19) pandemic has swept across the world and continues to exert serious adverse effects on vulnerable populations, including pregnant women and neonates. The vaccines available at present were designed to prevent infection from COVID-19 strains and control viral spread. Although the incidence of pregnancy cycle outcomes are not likely to increase p…	10.3389/fmed.2023.1250165	English	0	Not our PICO
Y. Yang, Zheng, H., Ye, H., Lin, Y., Liu, J., Li, R., Jin, L.	2023	Sanji Peiyuan decoction combined with dydrogesterone in the treatment of massive subchorionic hematoma A case report	Rationale: Subchorionic Hematoma, often referred to as Bruce hematoma, can lead to serious obstetric complications such as intrauterine growth restriction and fetal death, as well as early and late pregnancy miscarriage, placental abruption, and premature rupture of membranes, posing great harm to both mother and fetus. Patient concerns: At present, Western medical treatments have not shown satis…	10.1097/MD.0000000000036382	English	0	Case series/report
K. Yasuda, Sumi, G., Murata, H., Kida, N., Kido, T., Okada, H.	2018	The steroid hormone dydrogesterone inhibits myometrial contraction independently of the progesterone/progesterone receptor pathway	Aims: In this study, we aimed to investigate the direct effects of steroid hormones on pregnant myometrial contraction. Main methods: The effect of steroids on oxytocin-induced contraction was examined in vitro using pregnant rat or human myometrium. Subsequently, we evaluated whether RU486, a potent progesterone antagonist, influenced the effects of progestin on myometrial contraction. Additiona…	10.1016/j.lfs.2018.07.004	English	0	animal study
H. Ye, Shi, L., Quan, X., Hou, M., Ma, H., Xue, S., Yu, Z., Chen, Q., Sun, L.	2024	Cumulative live birth rate of in vitro fertilization cycle via progestin-primed ovarian stimulation versus gonadotropin-releasing hormone antagonist protocol in infertile women with normal ovarian reserve: an open-label, randomized controlled trial	This study aimed to evaluate the cumulative live birth rate (cLBR) of progestin-primed ovarian stimulation (PPOS) protocol versus gonadotropin-releasing hormone antagonist (GnRH-ant) protocol for in vitro fertilization (IVF) cycle in infertile women with normal ovarian reserve (NOR). Infertile women with NOR who underwent their first IVF cycle were enrolled in an open-label randomized controlled …	10.1080/14647273.2024.2316005	English	0	Not our PICO
Z. Ye, Yanbo, D., Huidan, W., Yan, S., Xiufang, L.	2022	Clinical efficacy and cost analysis of different luteal support regimens in hormone replacement cycle frozen embryo transfer	Objective To evaluate the differences in pregnancy outcomes of patients and cost variance with hormone replacement therapy for frozen-thawed embryo transfer (HRT-FET) under different luteal support scheme. Methods A retrospective cohort study was performed. A total of 1009 cycles of HRT-FET from October 2017 to April 2019 were collected and the patients were recruited from Reproductive Hospital A…	10.3760/cma.j.cn101441-20200526-00313	Chinese	0	Not our PICO
R. Yin, Wang, K., Li, L., Dang, Y., Wang, B., Sheng, Y., Ma, Z., Sun, M.	2022	Association between first-trimester subchorionic hematoma detected at 6–8 weeks of gestation and pregnancy outcomes after fresh embryo transfers: a propensity score-matching cohort study	Purpose: This study aimed to investigate the association between first-trimester subchorionic hematoma (SCH) detected at 6–8 weeks of gestation after fresh embryo transfers and adverse pregnancy outcomes. Methods: We performed a retrospective cohort involving 3074 patients. All of them acquired singleton pregnancies after fresh embryo transfers in the first in vitro fertilization/intracytoplasmic…	10.1007/s00404-022-06775-y	English	0	Not our PICO
R. Yin, Dang, Y., Ma, Z., Sun, M.	2023	The effects of unexpected follicular growth and ovulation in artificial cycles: a retrospective cohort study of frozen, single-blastocyst transfer	Objective: To study the effects of unexpected follicular development and ovulation in artificial cycles (ACs) on pregnancy outcomes. Design: A retrospective cohort study. Setting: A university-affiliated fertility center. Patient(s): A total of 1,427 patients who underwent a single, frozen-thawed blastocyst transfer with AC regimens from January 2014 to December 2020 at a university-affiliated fe…	10.1016/j.fertnstert.2023.02.011	English	0	Not our PICO
S. Yu, Long, H., Chang, H. Y., Liu, Y., Gao, H., Zhu, J., Quan, X., Lyu, Q., Kuang, Y., Ai, A.	2018	New application of dydrogesterone as a part of a progestin-primed ovarian stimulation protocol for IVF: a randomized controlled trial including 516 first IVF/ICSI cycles	STUDY QUESTION: Can dydrogesterone (DYG) be used as an alternative progestin in a progesterone primed ovarian stimulation (PPOS) protocol? SUMMARY ANSWER: DYG can be used as an appropriate alternative progestin in a PPOS protocol. WHAT IS KNOWN ALREADY: PPOS is a new ovarian stimulation regimen based on a freeze‐all strategy that uses progestin as an alternative to a GnRH analog for suppressing a…	10.1093/humrep/dex367		0	Not our PICO
C. Zeng, Lu, R. H., Li, X., Wang, S., Kuai, Y. R., Xue, Q.	2024	Effect of frozen-thawed embryo transfer with a poor-quality embryo and a good-quality embryo on pregnancy and neonatal outcomes	Background: To evaluate the impact of embryo quality and quantity, specifically a poor quality embryo (PQE) in combination with a good quality embryo (GQE), by double embryo transfer (DET) on the live birth rate (LBR) and neonatal outcomes in patients undergoing frozen-thawed embryo transfer (FET) cycles. Methods: A study on a cohort of women who underwent a total of 1462 frozen-thawed cleavage o…	10.1186/s12958-024-01194-x	English	0	Not our PICO
J. Zhang, Li, Z., Sun, L., Guan, Y., Du, M.	2021	Comparison of Pregnancy and Neonatal Outcomes of Single Frozen Blastocyst Transfer Between Letrozole-Induction and HRT Cycles in Patients With Abnormal Ovulation	Background: The use of frozen embryo transfer (FET) cycles has dramatically risen. The optimal endometrial preparation method for women undergoing FET is of utmost importance to provide the optimal chances of pregnancy. For patients with abnormal ovulation in particular, there have been few studies on FET protocols; notably, most of these studies focus only on the clinical pregnancy rate or live …	10.3389/fendo.2021.664072	English	0	Not our PICO
J. Zhang, Du, M., Wang, Z., Wu, S., Guan, Y., Sun, L.	2023	The duration of estrogen treatment before progesterone application does not affect neonatal and perinatal outcomes in frozen embryo transfer cycles	Objective: To explore whether the duration of estrogen treatment before progesterone application affects neonatal and perinatal outcomes in artificial frozen embryo transfer (FET) cycles. Methods: This was a retrospective cohort study. Patients who underwent FET via artificial cycles and delivered a singleton live birth between January 2015 and August 2019 were included in the analysis. According…	10.3389/fendo.2023.988398	English	0	Not our PICO
L. Zhang, Zhang, J., Zhai, J., Liu, X., Deng, W., Wang, H., Zhang, Z., Liu, W., Chen, B., Wu, C., Long, H., Xu, B., Ying, X., Zou, H., He, J., Li, P., Hu, T., Xiang, W., Li, J.	2021	Autotransplantation of the ovarian cortex after in-vitro activation for infertility treatment: a shortened procedure	STUDY QUESTION: Is it possible to establish a new in-vitro activation (IVA) protocol for infertility treatment? SUMMARY ANSWER: A new IVA procedure is an efficient and easily performed approach for infertility treatment of patients with diminished ovarian reserve (DOR). WHAT IS KNOWN ALREADY: IVA of primordial follicles with or without stimulators has been developed to treat patients with primary…	10.1093/humrep/deab143	English	0	Not our PICO
L. Zhang, Wang, X.	2021	Clinical outcomes analysis of infertile women with unicornuate uterus in IVF-ET	Purpose: To explore the pregnancy outcomes, and neonatal status, arising from embryo transfer in unicornual uterine infertility patients. Methods: We analyzed 2499 cycles of clinical data from in vitro fertilization/intracytoplasmic sperm injection-embryo transfer (IVF/ICSI-ET) from 1st May 2016 to 1st May 2018 in the Reproductive Center of the Third Affiliated Hospital of Zhengzhou University, i…	10.1016/j.jogoh.2021.102111	English	0	Not our PICO
W. Zhang, Liu, Z., Zhang, J., Ren, B., Liu, M., Li, J., Zhang, W., Guan, Y.	2022	Comparison of Perinatal Outcomes of Letrozole-Induced Ovulation and Hormone Replacement Therapy Protocols in Patients With Abnormal Ovulation Undergoing Frozen-Thawed Embryo Transfer: A Propensity Score Matching Analysis	Background: With the increasing use of frozen embryo transfer (FET), the best endometrial preparation protocol is continuously being discussed. The hormone replacement therapy (HRT) cycle and letrozole-induced ovulation (L-OI) cycle are available protocols for patients with abnormal ovulation. Previous comparisons of the two protocols have focused on pregnancy outcomes, with less attention to per…	10.3389/fendo.2022.837731	English	0	Not our PICO
X. Zhang, Han, T., Yan, L., Jiao, X., Qin, Y., Chen, Z. J.	2019	Resumption of Ovarian Function After Ovarian Biopsy/Scratch in Patients With Premature Ovarian Insufficiency	To evaluate the effect of ovarian biopsy and scratch on the resumption of ovarian function in women with premature ovarian insufficiency (POI), the follicle development and pregnancy outcome were retrospectively analyzed in women with POI after ovarian biopsy/scratch. Eighty patients with POI with secondary amenorrhea were accepted the laparoscopic surgery, and then hormone replacement treatment …	10.1177/1933719118818906	English	0	Not our PICO
X. Zhang, Liang, L., Hu, Y., Zhang, Z., Wu, Y., Zhang, X., Wu, X.	2023	A thinner endometrium is associated with lower newborn birth weight during in vitro fertilization–frozen-embryo transfer: a cohort study	Purpose: This study explores the effects of endometrial thickness (EMT) before embryo transfer on newborn birth weight after in vitro fertilization–frozen embryo transfer (IVF–FET). Methods: We collected the medical records related to singleton live births after IVF–FET from June 2015 to February 2019. Pregnant women were aged ≤ 42 years at delivery. Afterward, analyses were performed on outcomes…	10.1080/09513590.2023.2217269	English	0	Not our PICO
X. Zhang, Wang, M., Chen, Y., Li, L.	2024	Effect of High Serum Estradiol Levels and Duration of Vaginal Estradiol Administration on Reproductive Outcomes in Frozen-Thawed Embryo Transfer Cycles	Background: The purpose of this study is to assess the effects of high serum estradiol (E2) levels on reproductive outcomes as well as to compare pregnancy outcomes of duration of vaginal E2 administration after the day of progesterone (P4) initiation in frozen-thawed embryo transfer (FET) hormonal replacement cycles. Methods: We performed a retrospective cohort study on 627 patients ≤40 years ol…	10.31083/j.ceog5107164	English	0	Not our PICO
X. L. Zhang, Chen, Y. H., Zhang, S. P., Wu, X. Q., Wang, X. P.	2023	Effects of the Severe Acute Respiratory Syndrome Coronavirus 2 Inactivated Vaccine on the Outcome of Frozen Embryo Transfers: A Large Scale Clinical Study	Background: Coronavirus disease 2019 (COVID-19) caused by the severe acute respiratory syndrome coronavirus 2 (SARS-CoV-2) infection is a life-threatening infectious disease that has become a global pandemic. Objective: This study aimed to explore the effects of SARS-CoV-2 inactivated vaccine on the outcome of frozen embryo transfer (FET). Methods: We grouped patients who underwent FET between Au…	10.2147/IJWH.S407773	English	0	Not our PICO
Y. Zhang, Wu, L., Li, T. C., Wang, C. C., Zhang, T., Chung, J. P. W.	2022	Systematic review update and meta-analysis of randomized and non-randomized controlled trials of ovarian stimulation versus artificial cycle for endometrial preparation prior to frozen embryo transfer in women with polycystic ovary syndrome	Purpose: This systematic review and meta-analysis aimed to compare the short-term reproductive and long-term obstetric outcomes after endometrial preparations by ovarian stimulation protocols and hormone replacement therapy (HRT) in women with polycystic ovary syndrome (PCOS) prior to frozen embryo transfer (FET). Method: PubMed, EMBASE, Web of Science and the Cochrane Library were searched to id…	10.1186/s12958-022-00931-4	English	0	Narrative review
Y. Zhang, Wang, H., Pan, X.	2023	Live birth in woman with premature ovarian insufficiency and 46, XY karyotype after chemotherapy and bone marrow transplant: a case report	Background: Premature ovarian insufficiency (POI) is a clinical syndrome defined by loss of ovarian function before the age of 40 years, characterized by elevated serum gonadotropin levels and decreased estrogen levels with menstrual disturbance. POI can be natural or iatrogenic such as after chemotherapy, radiotherapy and surgery. Case presentation: In this study, we describe a successful live b…	10.1186/s12884-023-05464-1	English	0	Case series/report
Y. Zhang, Li, H., Zhu, S., Jiang, S., Zhao, W., Wang, X., Tian, L., Zhao, G., He, N., Diao, H., Cao, H., Zhang, C.	2023	The comparison between fixed versus degressive doses of medroxyprogesterone acetate combined with letrozole in patients of progestin-primed ovarian stimulation protocol: a propensity score-matched study	Objective: To explore the cycle characteristics and pregnancy outcomes of progestin-primed ovarian stimulation (PPOS) using fixed versus degressive doses of medroxyprogesterone acetate (MPA) in conjunction with letrozole (LE) in infertile women by propensity score matching (PSM) analysis. Design: A retrospective cohort study. Setting: Tertiary-care academic medical center. Population: A total of …	10.3389/fendo.2023.1295787	English	0	Not our PICO
Q. Zhao, Li, J., Wang, W. L., Liu, Y. B., Li, J., Ni, T. X., Zhou, W., Zhang, Q., Yan, J. H.	2024	Impact of gonadotropin-releasing hormone agonist and hormone replacement therapy on pregnancy outcomes in single euploid frozen-thawed embryo transfer for patients with endometrial polyps	Objective: Although consensus on the optimal endometrial preparation protocol for frozen-thawed embryo transfer (FET) is lacking, this is particularly true for patients with infertility and a history of endometrial polyps (EPs). In this study, we aimed to investigate whether a gonadotropin-releasing hormone agonist combined with hormone replacement therapy (GnRHa-HRT) could improve pregnancy outc…	10.1097/RD9.0000000000000086	English	0	Not our PICO
W. Zhao, Diao, H., Chen, X., Xu, S., Jiang, S., Cao, H., Zhang, C., Zhang, Y.	2023	The serum oestradiol/progesterone ratio on the day of OPU + 7, but not the day of OPU + 5, affects the rates of live birth in fresh blastocyst embryo transfer cycles	Background: In an in vitro fertilization (IVF) cycle, the embryo ends its wandering time and begins the process of implantation into the uterine cavity on the seventh day after oocyte pick-up (OPU + 7), which is closer than OPU + 5 to the time of nidation. Therefore, measuring the oestradiol (E2)/progesterone (P) ratio on OPU + 7 may be helpful for predicting pregnancy outcomes. Methods: This is …	10.1186/s13048-023-01096-3	English	0	Not our PICO
Y. Zheng, Chen, B., Dai, J., Xu, B., Ai, J., Jin, L., Dong, X.	2022	Thin endometrium is associated with higher risks of preterm birth and low birth weight after frozen single blastocyst transfer	Background: It has been demonstrated that a thin endometrium is associated with a lower chance of pregnancy, but there is a paucity of research into whether a thin endometrium adversely affects perinatal outcomes. Methods: This was a retrospective cohort study on 10098 frozen cycles with single blastocyst transfer, resulting in 5505 singleton clinical pregnancies, and 4314 singleton live births. …	10.3389/fendo.2022.1040140	English	0	Not our PICO
R. Zhou, Zhang, X., Huang, L., Wang, S., Li, L., Dong, M., Zhu, X., Liu, F.	2022	The impact of different cycle regimens on birthweight of singletons in frozen-thawed embryo transfer cycles of ovulatory women	Objective: To investigate whether different endometrial preparation regimens affect neonatal outcomes after frozen-thawed embryo transfer (FET). Design: Retrospective cohort study. Setting: Tertiary care academic medical center. Patients: A total of 3,639 patients with live-born singletons were categorized into three groups on the basis of the type of endometrial preparation regimens. Of these, 1…	10.1016/j.fertnstert.2021.09.033	English	0	Not our PICO
R. Zhou, Dong, M., Huang, L., Wang, S., Wang, Z., Xu, L., Zhang, X., Liu, F.	2024	Comparison of Cumulative Live Birth Rates Between Progestin and GnRH Analogues in Preimplantation Genetic Testing Cycles	Context: Progestins have recently been used as an alternative for gonadotropin-releasing hormone (GnRH) analogues to prevent premature luteinizing hormone surge due to the application of vitrification technology. However, the long-term efficacy and safety of a progestin-primed ovarian stimulation (PPOS) regimen, including oocyte competence, cumulative live birth rate (LBR), and offspring outcomes…	10.1210/clinem/dgad397	English	0	Not our PICO
W. Zhou, Pan, Y., Zhuang, Y., Xia, F., Mao, C.	2016	Analysis of the follow-up results concerning pregnancy, delivery and infants after assisted reproductive technique with GnRH-a for luteal support	OBJECTIVE: To investigate the results of follow-up visits of pregnancy course, delivery and infants of women who got clinically pregnant by assisted reproductive technique after gonadotropin-releasing hormone agonist (GnRH-a) added for luteal support, and to analyse the influence of adding GnRH-a in luteal support on the safety of mother and infant.; METHODS: A retrospective analysis was carried …	10.3760/cma.j.issn.0529-567X.2016.01.008	Chinese	0	Not our PICO
X. Zhu, Ye, H., Fu, Y.	2017	The usage of Daphaston and hMG protocol in normalovulatory women undergoing controlled ovarian hyperstimulation during IVF/ICSI treatments in combination with embryo cryopreservation	Conference: 33rd Annual Meeting of the European Society of Human Reproduction and Embryology. Switzerland: Study question: Was the delivery of dydrogestrone (Daphaston) from the early‐follicular phase feasible to suppress the premature luteinizing hormone (LH) surge in normalovulatory women undergoing in vitro fertilization(IVF)/ intracytoplasmic sperm injection(ICSI) treatments? Summary answer: …			0	Not our PICO
X. Zhu, Dongye, H., Lu, S., Zhao, X., Yan, L.	2022	Pregnancy outcomes after fresh versus vitrified-warmed embryo transfer in women with adenomyosis: a retrospective cohort study	Research question: Is the singleton live birth rate superior for vitrified-warmed versus fresh embryo transfer in women with adenomyosis? Design: This cohort study retrospectively analysed data from the Reproductive Hospital Affiliated to Shandong University between January 2013 and December 2018. A total of 612 women diagnosed with adenomyosis, with 322 fresh embryo transfer cycles and 290 vitri…	10.1016/j.rbmo.2022.02.013	English	0	Not our PICO
	2025	Comparison of in vitro fertilization outcomes between progestin-primed and antagonist ovarian stimulation protocols	Study question: How effective is the PPOS protocol with Dydrogesterone in luteinizing hormone suppression, and how does it impact IVF outcomes compared to the GnRH antagonist protocol? Summary answer: The PPOS was effective in LH surge suppression, slightly improving oocyte retrieval, maturity, and embryo quality, with comparable pregnancy outcomes to the GnRH‐ant protocol. What is known already:…	10.1093/humrep/deaf097.255		0	Not our PICO
M. Atarieh, M. Javadian, Z. Basirat, M. Kashifard, S. Yazdani, H. Adib-Rad, M. Abdollahzade-Delavar and H. Gholinia	2024	RETRACTED: Comparison of the effect of dydrogesterone and natural micronized progesterone for luteal-phase support in assisted reproductive technology cycles: A single-blind randomized clinical trial study (Retracted article. See vol. 8, 2025)	Background and AimsOne of the causes of preterm labor and recurrent abortion is progesterone deficiency in the luteal phase. The aim of the study was a comparison of the effect of oral dydrogesterone and vaginal progesterone for luteal-phase support (LPS) in assisted reproductive technology cycles (ART).MethodsThis randomized clinical control trial study was conducted on 207 infertile women. Samp…	10.1002/hsr2.2296 WE - Emerging Sources Citation Index (ESCI)	English	0	Not our PICO
R. C. Boelig, L. D. Corte, S. Ashoush, D. McKenna, G. Saccone, S. Rajaram and V. Berghella	2025	Oral progesterone for the prevention of recurrent preterm birth: systematic review and metaanalysis (vol 1, pg 50, 2019)		10.1016/j.ajogmf.2025.101752 WE - Science Citation Index Expanded (SCI-EXPANDED)	English	0	Narrative review
R. C. a. Boelig	2025	Corrigendum to ‘Oral progesterone for the prevention of recurrent preterm birth: systematic review and metaanalysis.' American Journal of Obstetrics & Gynecology MFM/ Volume 1, Issue 1, March 2019, Pages 50-62 (American Journal of Obstetrics & Gynecology MFM (2019) 1(1) (50–62), (S2589933319300084), (10.1016/j.ajogmf.2019.03.001))	The authors received a Letter to the Editor in 2022 expressing concern regarding the data in one (Ashoush et al) of the randomized controlled trials (RCT) included in the original meta-analysis. Although not retracted by the journal in which it was published, the authors provided an updated meta-analysis excluding the Ashoush et al RCT. The results of the updated meta-analysis are similar to the …	10.1016/j.ajogmf.2025.101752		0	editorials
ChiCtr	2025	Comparison of the effect of combination of alprosterone and dydrogesterone on luteal support after fresh cycle transplantation	INTERVENTION: Control group:Dgestprogesterone combined with progestin vaginal sustained‐release gel;Experimental group:Aloestrol tablets combined with progesterone vaginal sustained‐release gel; CONDITION: Infertility PRIMARY OUTCOME: Continuous pregnancy rate; SECONDARY OUTCOME: Clinical pregnancy rate;Prevalence of adverse reactions;Rate of abortion;Biochemical pregnancy rate;Multifetal pregnan…			0	Not our PICO
M. Haoui, C. Vergara, L. Kenzler, J. Schrer, G. Zimmer-Bensch, D. Fleck, C. Wiesbrock, M. Spehr and P. V. Lishko	2025	Kir7.1 is the physiological target for hormones and steroids that regulate uteroplacental function	Preterm birth is detrimental to the well-being of both the mother and the newborn. During normal gestation, the myometrium is maintained in a quiescent state by progesterone. As a steroid hormone, progesterone is thought to modify uterine and placental morphology by altering gene expression, but another direct mode of action has long been suspected. Here, we reveal the nongenomic molecular mechan…	10.1126/sciadv.adr5086 WE - Science Citation Index Expanded (SCI-EXPANDED)	English	0	Not our PICO
W. Hassan, W. Akram, R. M. Murshid and R. Jaber	2025	The implication of chlamydia and bacterial vaginosis among low-risk pregnant women with preterm birth: a prospective multicentric cohort study	Background: Preterm birth (PTB) is a multifactorial pathology that raises feto-maternal morbidity. Infection was associated with higher PTB risk. Earlier studies discussed the inconsistent role of Chlamydia trachomatis (CT) with PTB. To examine the contribution of CT to the overall incidence of PL in our population and to verify the concurrent impact of bacterial vaginosis (BV) on PTB risk. Metho…	10.1186/s12884-025-08080-3		0	Not our PICO
A. Katalinic, M. R. Noftz, J. A. Garcia-Velasco, L. P. Shulman and J. N. a. van den Anker	2024	No additional risk of congenital anomalies after first-trimester dydrogesterone use: a systematic review and meta-analysis.	STUDY QUESTION: Is exposure to dydrogesterone a risk factor for congenital anomalies when given in the first trimester for recurrent/threatened pregnancy loss or as luteal support in assisted reproductive technology (ART)? SUMMARY ANSWER: Dydrogesterone, when given in the first trimester for recurrent/threatened pregnancy loss or as luteal support in ART, is not a relevant additional risk factor …	10.1093/hropen/hoae004	eng	0	Not our PICO
K. Kongwattanakul, P. Jatavan, O. Musigavong, S. Pranpanus, L. Salang, C. Satirapod, S. Petyim and B. Uerpairojkit	2025	Progestogen therapy in threatened miscarriage and unexplained recurrent pregnancy loss: Recommendations by the Thai interest group	Aim Threatened miscarriage and unexplained recurrent pregnancy loss (RPL) pose significant physical and psychological challenges for women and their families globally. The lack of local guidelines and variations in recommendations by existing guidelines result in inconsistent management of these conditions in Thailand. The Thai interest group aims to provide recommendations to healthcare provider…	10.1111/jog.70038 WE - Science Citation Index Expanded (SCI-EXPANDED)	English	0	Not our PICO
T. J. Lai, S. W. Teng, C. K. Chang and C. Y. Huang	2024	Progesterone in Pregnancy: Evidence-Based Strategies to Reduce Miscarriage and Enhance Assisted Reproductive Technology	The incidence of miscarriage in early pregnancy, between 5-20 weeks, is common, with a prevalence of between 5-22% of all pregnancies. Miscarriage can have physical, social, and mental health impacts on women and their families. In societies such as Taiwan, where the birth rate is falling and life expectancy is increasing, there is concern that factors that reduce birth rates will have detrimenta…	10.12659/MSM.943400 WE - Science Citation Index Expanded (SCI-EXPANDED)	English	0	Not our PICO
L. Li, K. Wang, M. Wang, J. Tao, X. Li, Z. Liu, N. Li, X. Qiu, H. Wei, Y. Lin, Y. He, Y. Deng, H. Kang, Y. Li, P. Yu, Y. Wang, J. Zhu and H. Liu	2024	The maternal drug exposure birth cohort (DEBC) in China.	Drug exposure during pregnancy lacks global fetal safety data. The maternal drug exposure birth cohort (DEBC) study, a prospective longitudinal investigation, aims to explore the correlation of maternal drug exposure during pregnancy with pregnancy outcomes, and establish a human biospecimen biobank. Here we describe the process of establishing DEBC and show that the drug exposure rate in the fir…	10.1038/s41467-024-49623-0	eng	0	Not our PICO
X. Liu, W. Li, W. Wen, T. Wang, T. Wang, T. Sun, N. Zhang, D. Pan, J. Xie, X. Liu, H. Cai, X. Li, Z. Shi, R. Wang, N. Lu, H. Bai, R. Pan, L. Tian, B. Meng, X. Mu, H. Jia, H. Zhou, X. Cao, T. Liu, P. Qu, D. Liu, B. W. Mol and J. Shi	2025	Natural cycle versus hormone replacement therapy as endometrial preparation in ovulatory women undergoing frozen-thawed embryo transfer: The compete open-label randomized controlled trial	Background Different endometrial preparation protocols are used prior to frozen-thawed embryo transfer (FET). Optimization of endometrial preparation protocols is mandatory to improve live birth rate and obstetric and perinatal outcomes. In the Comparison of Endometrial Preparation Protocols for Frozen Embryo Transfer (COMPETE) trial, our primary objective is to evaluate whether natural cycles (N…	10.1371/journal.pmed.1004630		0	Not our PICO
J. Lv, W. Guo, T. Tian, L. Chen, X. Zhen, R. Li, J. Qiao and R. Yang	2025	Cumulative live birth rates among over 13,000 poor ovarian responders from 2015 to 2023: a retrospective cohort study assessing the efficacy of natural cycle and controlled ovarian stimulation	Background: Natural cycle in vitro fertilization (NC-IVF) represents a convenient and safe assisted reproductive technology, making it particularly advantageous for patients with poor ovarian response (POR). This research evaluates the effectiveness of NC-IVF for women with POR, aiming to inform personalized treatment decisions. Method: This retrospective cohort study encompassed 13,013 cycles in…	10.1007/s10815-025-03544-z		0	Not our PICO
F. X. Mu, Z. H. Cai, L. R. Du, X. H. Zeng, Q. Zhou, Y. L. Chen and F. Wang	2025	Efficacy and safety of recombinant human granulocyte colony-stimulating factor in patients with unexplained recurrent pregnancy loss: a protocol for a multicenter, randomized, double-blind, controlled trial	BackgroundUnexplained recurrent pregnancy loss (uRPL), defined as the loss of two or more pregnancies without an identified cause, affects approximately 1-2% of women trying to conceive. Emerging evidence suggests that an imbalance in maternal-fetal immunological tolerance may play a key role in its pathogenesis. Granulocyte colony-stimulating factor (G-CSF), a glycosylated polypeptide chain cell…	10.1186/s13063-025-08951-2 WE - Science Citation Index Expanded (SCI-EXPANDED)	English	0	Not our PICO
Nct	2024	Comparing FET Guided by ERA vs Standard Timing in Patients With Recurrent Implantation Failure	Trial design This is a multicenter randomized double‐blind controlled trial evaluatingthe clinical effectiveness of ERA‐guided frozen embryo transfer in improving thepregnancy rate of infertile women with RIF. All participants will first undergo a biopsycycle to obtain an endometrial biopsy for ERA and will then be randomly assigned into theintervention or control group. At the transfer cycle, pa…			0	Not our PICO
H. T. L. Nguyen, T. D. Le, L. B. Hoang, A. T. T. Phi, H. P. Nguyen, Q. Q. Luu, T. T. Tran, T. T. T. Nguyen, H. T. Nguyen, P. T. M. Giap, T. L. Nguyen, A. T. Cao, H. Q. Hoang, H. T. Nguyen, T. V. Do, J. N. Hugues and H. Le	2025	Intensive luteal phase support in hormone replacement and modified natural cycle frozen embryo transfers in ovulatory patients: A propensity score-matched study	Background The optimal endometrial preparation protocol for frozen embryo transfer (FET) remains controversial, with different cycle regimens and luteal phase support strategies across studies yielding conflicting results. This study aimed to compare the pregnancy outcomes of modified natural cycles (mNC) versus hormone replacement therapy (HRT) cycles, both with intensive luteal support using va…	10.1371/journal.pone.0327470 WE - Science Citation Index Expanded (SCI-EXPANDED)	English	0	Not our PICO
P. Ozcan, E. G. Pabuccu, E. Mertoglu, H. T. Timur, E. C. Keles, B. P. Keskinsoy and R. Pabuccu	2025	Three different protocols for pituitary suppression: progestins (dydrogesterone or medroxyprogesterone acetate) versus GnRH antagonist: balancing Efficacy and Cost in Ovarian Stimulation	Study question: Does progesterone‐primed ovarian stimulation (PPOS) with dydrogesterone (DYG) or medroxyprogesterone acetate (MPA) and GnRH antagonist protocol differ in efficacy and cost concerning ovarian stimulation (OS)? Summary answer: Fixed‐dose DYG and flexible‐dose MPA provide effective pituitary suppression with similar OS and clinical outcomes and further with lower cost to GnRH antagon…	10.1093/humrep/deaf097.918		0	Not our PICO
L. Shen, X. Pan, Y. Zhu and L. Liu	2025	Effects of COVID-19 convalescence on pregnancy outcomes in frozen-thawed embryo transfer: A retrospective cohort study	In this study, we aimed to examine whether frozen-thawed embryo transfer during the recovery period after coronavirus disease can affect treatment outcomes. This population-based retrospective cohort study included patients who underwent frozen-thawed embryo transfer in the first cycle and did not have a history of coronavirus disease (n=355, control group) or recovered from coronavirus disease w…	10.1371/journal.pone.0326155		0	Observational study
J. E. Tolosa, R. C. Boelig, J. Bell, M. Martnez-Baladejo, J. Stoltzfus, J. Mateus, J. N. Quiones, S. Galeano-Herrera, L. Pereira, R. Burwick, L. Lpez-Torres, C. Valencia and V. Berghella	2024	Concurrent progestogen and cerclage to reduce preterm birth: a multicenter international retrospective cohort.	BACKGROUND: Both progestogens and cerclage are individually effective in preterm birth prevention in high risk pregnancies. However, national and international guidelines cite a lack of data available to comment on the potential benefit of concurrent progestogen therapy after cerclage has been placed. Studies to date have been small with mixed results regarding benefit of concurrent progestogen w…	10.1016/j.ajogmf.2024.101351	eng	0	Observational study
W. Wu, Y. Jiang, W. Zhou, L. Kuang, J. Ling, Y. Tang and X. Liu	2025	Corynebacterium amycolatum: an underestimated pathogen in early-onset neonatal sepsis—a case report	Background: Early-onset neonatal sepsis (EOS) is a critical condition primarily caused by maternal–fetal transmission of bacterial pathogens during delivery, with Escherichia coli and Group B Streptococcus being the most prevalent. However, neonatal sepsis can also involve other rare bacteria, including Corynebacterium amycolatum, which was first described in 1988 and is widely recognized as an e…	10.1186/s12879-025-11501-5		0	Case series/report
Y. X. Xie, L. L. Jiang, J. Huang, L. Li, Q. Qiu, P. Pan and Y. Li	2025	Comparison of oral dydrogesterone and vaginal progesterone for luteal phase support in natural and modified natural cycle frozen embryo transfers	Background This study evaluates the effectiveness of oral dydrogesterone (DYD) for luteal phase support on pregnancy outcomes in patients undergoing frozen embryo transfer with natural cycle protocols (NC-FET), compared with micronized vaginal progesterone (MVP) and combined therapy. Methods A retrospective study analyzed 2,035 NC-FET cycles, including both natural and modified natural cycles, co…	10.1186/s13048-025-01765-5 WE - Science Citation Index Expanded (SCI-EXPANDED)	English	0	Not our PICO
H. Yu, W. T. Zhu, Z. W. Yuan, S. L. Feng, H. H. Huang and P. K. Yan	2025	A Progesterone Microneedle Patch for Self-Administration in the Prevention of Preterm Birth in a Mouse Model	Background: Progesterone, recommended for preventing preterm birth (PTB) in high-risk women, is traditionally administered via oral capsules, vaginal gels, and oil injections, which pose issues like low bioavailability, systemic side effects, and irritation, leading to reduced compliance. To address these issues, a user-friendly administration approach to deliver progesterone was needed to develo…	10.2147/DDDT.S502701 WE - Science Citation Index Expanded (SCI-EXPANDED)	English	0	animal study
W. Zhang, S. L. Wu, B. N. Ren, R. L. Jia, W. J. Zhang, B. J. Wang, X. F. Du and Y. C. Guan	2025	No improvement in pregnancy and perinatal outcomes with combined luteal support in modified natural cycle frozen embryo transfer	Objective We investigated whether the addition of a luteal phase support drug benefits pregnancy and perinatal outcomes in modified natural-cycle frozen-thawed embryo transfer (mNC-FET) for women up to the age of 35 years.Methods We analyzed the clinical data of 3658 mNC-FET cycles of women up to the age of 35 years from the Reproductive Center of the Third Affiliated Hospital of Zhengzhou Univer…	10.3389/fendo.2024.1458527 WE - Science Citation Index Expanded (SCI-EXPANDED)	English	0	Not our PICO
H. Q. Zhao, W. He, C. Y. Xia and Z. Yang	2025	Efficacy and safety of different progestogens in women with first threatened miscarriage: A network meta-analysis	Threatened miscarriage is defined as early vaginal bleeding before 12 weeks of gestational age and can occur in any pregnancy regardless of maternal age, race, comorbidities, lifestyle, or socioeconomic status, and about one-quarter of threatened miscarriages proceed to complete miscarriage. To assess the relative effectiveness and safety of different progestogens in women with first threatened m…	10.1002/ijgo.15987	English	0	Narrative review
X. Zhou, L. Ren, X. Ma, Y. Wu, J. Wang, C. Yuan, C. Jiang, W. Wu, C. Wu, J. Liu and J. Wang	2025	Recombinant LH supplementation and cumulative live birth rate in overweight/obese women: a retrospective cohort study	Research question: Does recombinant human LH (rhLH) supplementation improve the cumulative live birth rate (CLBR) in overweight/obese women undergoing IVF? Design: This retrospective cohort study was conducted at the Centre for Clinical Reproductive Medicine of the First Affiliated Hospital of Nanjing Medical University, China. Clinical data of patients who underwent IVF from 2013 to 2021 were an…	10.1016/j.rbmo.2025.105076		0	Observational study
Full Text Screening
	2018	Oral progesterone reduces risk of recurrent spontaneous preterm delivery		10.1016/j.ajogmf.2019.03.001	English	0	Narrative review
	2019	Vaginal Progesterone, Oral Progesterone, 17-OHPC, Cerclage, and Pessary for Preventing Preterm Birth in At-Risk Singleton Pregnancies: An Updated Systematic Review and Network Meta-analysis	Around the world, approximately 15 million pregnancies each year end in preterm birth (before 37 weeks' gestation), a major contributor to child morbidity and mortality. To reduce the risk of preterm birth for women at increased risk, interventions include progesterone, cervical cerclage, and cervical pessary. Previous studies concluded that progesterone (especially natural progesterone) was the …		English	0	Narrative review
N. Afridi, Masood, U., Balooch, S., Khan, S., Khan, S.	2019	COMPARISON OF EFFICACY OF ORAL PROGESTERONE AND MICRONIZED PROGESTERONE PESSARY IN REDUCTION OF INCIDENCE OF SPONTANEOUS PRETERM BIRTHS	Background: Preterm births are among the leading causes of fetomaternal mortality and morbidity. Progesterone is routinely used for the treatment of preterm births but scarce data is available that compared the efficacy of oral progesterone (dydrogesterone) with micronized progesterone (cyclogest pessary/rectal) to reduce the incidence of spontaneous preterm births in our local population. Method…		English	0	Not our PICO
S. Alimohammadi, Jamali, M., Mohsenpour, Z., Mohsenpour, F., Nedadahandeh, S. M., Jamali, M.	2020	The Effect of Oral Progesterone on Deceasing Preterm Labor in Patients with a History of Preterm Labor	Background Preterm birth with a prevalence of about 10% causes 75-95% of prenatal mortality, and one of the effective factors of it is hormonal factors. This study aimed to investigate the effect of oral medroxy progesterone on reducing preterm labor in women with a history of preterm labor. Materials and Methods This double-blinded clinical trial was performed on 214 pregnant women with the hist…	10.22038/ijp.2019.44345.3673	English	0	Not our PICO
F. Alizadeh, Mahmoudinia, M., Mirteimoori, M., pourali, L., Niroumand, S.	2022	Comparison of oral Dydrogesterone and 17-α hydroxyprogesterone caprate in the prevention of preterm birth	Background: Preterm birth (PTB) remains a significant problem in obstetric care. Progesterone supplements are believed to reduce the rate of preterm labor, but formulation, type of administration, and dosage varies in different studies. This study was performed to compare oral Dydrogesterone with intramuscular 17α-hydroxyprogesterone caproate (17α-OHPC) administration in prevention of PTB. Method…	10.1186/s12884-022-04509-1	English	1
W. Areeruk, Phupong, V.	2016	A randomized, double blinded, placebo controlled trial of oral dydrogesterone supplementation in the management of preterm labor	The primary aim of this study was to evaluate the effect of oral dydrogesterone on the recurrent uterine contraction in preterm labor. The secondary aims were to evaluate latency period, gestational age at delivery, pregnancy outcomes, neonatal outcomes, compliance and side effects. A randomized, double blinded, placebo controlled trial was conducted. Forty-eight pregnant women at 24-34 weeks ges…	10.1038/srep20638	English	1
M. Atarieh, Javadian, M., Basirat, Z., Kashifard, M., Yazdani, S., Adib-Rad, H., Abdollahzade-Delavar, M., Gholinia, H.	2024	Comparison of the effect of dydrogesterone and natural micronized progesterone for luteal-phase support in assisted reproductive technology cycles: A single-blind randomized clinical trial study	Background and Aims: One of the causes of preterm labor and recurrent abortion is progesterone deficiency in the luteal phase. The aim of the study was a comparison of the effect of oral dydrogesterone and vaginal progesterone for luteal-phase support (LPS) in assisted reproductive technology cycles (ART). Methods: This randomized clinical control trial study was conducted on 207 infertile women.…	10.1002/hsr2.2296	English	0	Not our PICO
R. C. Boelig, Della Corte, L., Ashoush, S., McKenna, D., Saccone, G., Rajaram, S., Berghella, V.	2019	Oral progesterone for the prevention of recurrent preterm birth: systematic review and metaanalysis	Objective Data: The purpose of this study was to perform a systematic review and metaanalysis of randomized controlled trials on oral progesterone compared with placebo or other interventions for preterm birth prevention in singleton pregnancies with previous spontaneous preterm birth. The primary outcome was preterm birth at <37 weeks gestation; the secondary outcomes included preterm birth rate…	10.1016/j.ajogmf.2019.03.001	English	0	Narrative review
S. H. Breuking, De Ruigh, A. A., Hermans, F. J. R., Schuit, E., Combs, C. A., de Tejada, B. M., Oudijk, M. A., Mol, B. W., Pajkrt, E.	2023	Progestogen maintenance therapy for prolongation of pregnancy after an episode of preterm labour: A systematic review and meta-analysis	Background: Evidence for progestogen maintenance therapy after an episode of preterm labour (PTL) is contradictory.Objectives: To assess effectiveness of progestogen maintenance therapy after an episode of PTL.Search Strategy: An electronic search in Central Cochrane, Ovid Embase, Ovid Medline and clinical trial databases was performed.Selection Criteria: Randomised controlled trials (RCT) invest…	10.1111/1471-0528.17499	English	0	Narrative review
A. Conde-Agudelo, Romero, R., Nicolaides, K. H.	2020	Cervical Pessary to Prevent Preterm Birth in Asymptomatic High-Risk Women: A Systematic Review and Meta-analysis	Preterm birth is associated with a multitude of short-term complications in infants compared with term delivery. These short-term complications include respiratory distress syndrome, bronchopulmonary dysplasia, necrotizing enterocolitis, sepsis, intraventricular hemorrhage, periventricular leukomalacia, and retinopathy of prematurity. Preterm birth can also be associated with complications that a…	10.1097/01.ogx.0000723864.06879.b5	English	0	Narrative review
R. Erny, Pigne, A., Prouvost, C., Gamerre, M., Malet, C., Serment, H., Barrat, J.	1986	The effects of oral administration of progesterone for premature labor	The potential tocolytic effect of natural progesterone administration on premature labor was investigated in a double-blind study. An oral progesterone formulation was used because its ability to increase both plasma and myometrial concentration of progesterone in pregnant women had been previously demonstrated. Furthermore, no commercial intravenous or intramuscular natural progesterone formulat…	10.1016/0002-9378(86)90595-8	English	0	Not our PICO
B. E. Euctr	2021	Dydrogesterone versus micronized vaginal progesterone (MVP) for luteal phase support (LPS) in hormone replacement therapy (HRT) frozen embryo transfer (FET) cycles. - REMODEL	INTERVENTION: Trade Name: Duphaston 10 mg Pharmaceutical Form: Tablet INN or Proposed INN: DYDROGESTERONE CAS Number: 152‐62‐5 Concentration unit: mg milligram(s) Concentration type: equal Concentration number: 10‐ Trade Name: Utrogestan Vaginal 200 mg Pharmaceutical Form: Capsule, soft INN or Proposed INN: micronised progesterone Other descriptive name: PROGESTERONE, MICRONISED Concentration uni…			0	conference abstract
B. Y. Gravesteijn, Thornton, J. G., Katsanevakis, E., Mol, B. W.	2022	Concerns about the reliability of a trial of oral progesterone for preterm birth included in a meta-analysis		10.1016/j.ajogmf.2022.100664	English	0	editorial
I. Hudic, Szekeres-Bartho, J., Fatusic, Z., Stray-Pedersen, B., Dizdarevic-Hudic, L., Latifagic, A., Hotic, N., Kameric, L., Mandzic, A.	2011	Dydrogesterone supplementation in women with threatened preterm delivery--the impact on cytokine profile, hormone profile, and progesterone-induced blocking factor	Progesterone is indispensable in creating a suitable endometrial environment for implantation, and also for the maintenance of pregnancy. Successful pregnancy depends on an appropriate maternal immune response to the fetus. A protein called progesterone‐induced blocking factor (PIBF) acts by inducing Th2‐dominant cytokine production to mediate the immunological effects of progesterone. The aim of…	10.1016/j.jri.2011.08.006		0	Not our PICO
S. Iqbal, Hanif, S., Nisa, Z. U. N., Shabbir, A., Anwar, K., Afridi, N.	2023	Comparison of the Effectiveness of Oral Progesterone and Micronized Progesterone Pessary in Reducing the Spontaneous Preterm Birth Incidences	Objective: The purpose of this study is to compare the effectiveness of oral progesterone and micronized progesterone pessary in reducing the spontaneous preterm births incidence. Study Design: Randomized controlled trial Place and Duration: Gynaecology and Obstetrics Department of Combined Military Hospital, Peshawar from January 2021 to December 2021. Methods: Total 112 pregnant females were pr…	10.53350/pjmhs2023172395		0	Not our PICO
Irct201710079014N	2017	Effect of oral progesterone versus placebo on reducing preterm labor in women with a history of preterm labor	INTERVENTION: Control group: Oral capsule placebo twice a day until 36 weeks of pregnancy. Intervention 1: Intervention group: Oral capsule medroxyprogesterone 100 mg twice a day until 36 weeks of pregnancy. Intervention 2: Control group: Oral capsule placebo twice a day until 36 weeks of pregnancy. Intervention group: Oral capsule medroxyprogesterone 100 mg twice a day until 36 weeks of pregnanc…			0	Not our PICO
Irct20180303038922N	2018	Effectiveness of progesterone, Duphaston, and placebo to prevent preterm birth	INTERVENTION: Intervention 1: Intervention group: Duphaston group. Intervention 2: Intervention group: progesterone group. Intervention 3: Control group: No intervention. CONDITION: Preterm labor. ; Preterm labor PRIMARY OUTCOME: Uterine contractions. Timepoint: every 2 weeks until 36 weeks and then weekly. Method of measurement: Uterine contractions are measured by Cardiotachometer. SECONDARY OU…			0	not found
Irct20200201046324N	2020	Comparison of effect of oral Utrogestan and intramascular Proluton on Maternal and fetal Doppler circulatuion in women with preterm labor risk	INTERVENTION: Intervention 1: Intervention group: Oral progesterone group (UTROGESTAN 200 mg made by BUSINESS [France], importer of Behin Pad) twice a day for 48 hours. Intervention 2: Intervention group: Muscle progesterone group (500 ml Proloton with higher speed for membership in the country BAYER SCHERING Pharma), for 48 hours. CONDITION: O60.00 Preterm labor. ; Preterm labor without delivery…			0	Not our PICO
Irct20221107056426N	2022	Efectiveness of dydrogesterone and progesterone in prevention of preterm birth in women with a short cervix	INTERVENTION: Intervention 1: Intervention group: Vaginal progesterone group, daily one suppository of 400 mg of vaginal progesterone suppository and three oral pills of the same placebo (vitamin B6). Intervention 2: Control group: The oral dydrogesterone group will receive 30 mg of dydrogesterone tablets and a similar placebo suppository (vaginal glycerin suppository). CONDITION: Preterm labour.…			0	Not our PICO
N. Iwami, Hirayama, N., Kobayashi, Y., Kanaya, M., Yagi, A., Saito, T., Ozawa, J., Yamamoto, T., Watanabe, E., Moriwaka, O., et al.,	2017	New trial of dydrogesterone regimen as an effective oral alternative for suppression of premature luteinizing hormone surges during controlled ovarian stimulation of assisted reproductive therapy	Study question: Can a dydrogesteron with human menopausal gonadotropin (HMG) protocol suppress premature LH surges in women undergoing controlled ovarian stimulation (COS) for IVF/ICSI? Summary answer: The dydrogesterone with HMG protocol can be effective for suppression of premature LH surges and this protocol is not inferior to GnRH antagonist protocol. What is known already: It is widely known…			0	Not our PICO
A. Jarde, Lutsiv, O., Beyene, J., McDonald, S. D.	2019	Vaginal progesterone, oral progesterone, 17-OHPC, cerclage, and pessary for preventing preterm birth in at-risk singleton pregnancies: an updated systematic review and network meta-analysis	Background: Recent progesterone trials call for an update of previous syntheses of interventions to prevent preterm birth. Objectives: To compare the relative effects of different types and routes of administration of progesterone, cerclage, and pessary at preventing preterm birth in at-risk women overall and in specific populations. Search strategy: We searched Medline, EMBASE, CINAHL, Cochrane …	10.1111/1471-0528.15566	English	0	Narrative review
P. C. Jindal, Singh, M., Singh, R.	2020	A comparative study of oral dydrogesterone with micronised vaginal progesterone for supporting the luteal phase in IVF-ICSI cycles	Study question: Is oral dydrogesterone administration as effective as micronised vaginal progesterone for luteal‐phase support in IVF‐ICSI cycles ? Summary answer: Yes , oral dydrogestrone is as effective as micronised vaginal progesterone for luteal‐phase support in woman undergoing IVF‐ICSI cycles . What is known already: In ART cycles , there is a significant reduction in pregnancy rates witho…			0	conference abstract
H. Keshtmandi, Mirmohammadkhani, M., Rahmanian, M.	2023	Adjuvant Treatment with Oral Dydrogesterone in the Prevention of Preterm Labor: A Randomized, Double-Blinded, Placebo-Controlled Trial	We conducted a double-blind, randomized, placebo-controlled clinical trial to evaluate the efficacy of oral dydrogesterone (DG) on maternal and neonatal consequences in the treatment of preterm labor. We included 100 nulliparous mothers (24–34 weeks) with normal pregnancy who had preterm labor pain. Participants who received magnesium sulfate were randomly assigned to the investigation group (DG …	10.1007/s43032-023-01249-1	English	1
D. Kumar, Chandersheikhar,	2023	ORAL DYDROGESTERONE AND MICRONIZED PROGESTERONE IN THREATENED ABORTION	Background: To compare oral dydrogesterone and micronized progesterone in threatened miscarriage. Materials and Methods: Eighty‐ four patients with pain or bleeding per vaginum were randomized into two groups of 45 each. Group I patients received 10 mg oral dydrogesterone twice daily and in group II 200 mg oral micronized progesterone twice daily. Parameters such as pain and bleeding per vaginum,…	10.47009/jamp.2023.5.1.5		0	Not our PICO
M. Lotfalizadeh, Khademi, Z., Maleki, A., Najafi, M. N.	2019	Comparison of the duration of pregnancy in administration of progesterone suppository and Duphaston tablet in pregnant women with preterm labor after stopping delivery process	Introduction: The rate of mortality and complications are greater in preterm neonates.Therefore, preterm delivery should be avoided.This study was performed with aim to compare the duration of pregnancy in the administration of progesterone suppository and Duphaston tablet in pregnant women with preterm labor after stopping delivery process. Methods: This randomized clinical trial was performed o…	10.22038/IJOGI.2019.14184	Persian	1
Nct	2010	Oral Progesterone for Prevention of Preterm Birth	To evaluate whether 400 mg daily oral micronized progesterone from 16 to 34 weeks' is effective in preventing recurrent spontaneous preterm birth (RSPB) and whether micronized progesterone use increases maternal serum progesterone levels.			0	protocol
Nct	2014	Oral Progestogen Supplementation in the Prevention of Recurrent Uterine Contraction in Preterm Labor	The purpose of this study is to evaluate the effect of oral progesterone supplementation in preterm labor on the prevention of recurrent uterine contraction and prolonging pregnancy period, and its side effect.			0	protocol
Nct	2016	Different Types of Progesterone in the Prevention of Preterm Labor	This study aims to compare between the efficacy of intramuscular 17alpha‐hydroxyprogestrone, progesterone vaginal suppositories and dydrogesterone oral tablets in prevention of preterm labor in high risk women. All women will be counseled regarding mode of intervention and informed consent will be obtained. All cases will be subjected to complete history taking, routine antenatal examination and …			0	protocol
Nct	2016	Efficacy of Oral Progesterone and Vaginal Progesterone After Tocolytic Therapy in Threatened Preterm Labor	A randomized controlled trial was conducted from August 2015 through December 2016. All pregnant women with single pregnancies of 28 to 33 weeks and 6 days who had been experienced for threatened or preterm labor with intact membrane as in inclusion criteria were approached and ask for enrollment. The gestational age of all patients was confirmed by antenatal record review and ultrasonographic co…			0	not found
Nct	2018	Progesterone to Prevent Preterm Delivery	Preterm birth (PTB) is a major challenge to perinatal health. It is defined as delivery before 37 completed gestational weeks. It accounts for 75% of perinatal deaths and more than 50% of long‐term neurological disabilities, and it is the second most common cause of death in children under the age of 5 year. Neonates born preterm are at risk of respiratory distress syndrome, chronic lung disease,…			0	protocol
Nct	2019	Oral Dydrogesterone in the Management of Preterm Labor	This study evaluates the addition of oral dydrogesterone to standard treatment in the treatment of preterm labor. Half of participants will receive oral dydrogesterone and standard treatment, while the other half will receive oral placebo and standard treatment.			0	protocol
O. Pustotina	2018	Effectiveness of dydrogesterone, 17-OH progesterone and micronized progesterone in prevention of preterm birth in women with a short cervix	Objective: To compare the efficacy of dydrogesterone, 17-OH progesterone (17OHP) and oral or vaginal micronized progesterone with cerclage for the prevention of preterm birth in women with a short cervix. Methods: The study included 95 women with singleton gestation and cervical length (CL) ≤ 25 mm. Among these, 35 women were asymptomatic at 15–24 weeks and 60 had symptoms of threatened late misc…	10.1080/14767058.2017.1330406	English	0	Not our PICO
O. A. Pustotina, Seliverstov, A. A.	2017	Randomized clinical trial of the efficacy of dydrogesterone, 17-hydroxyprogesterone caproate, and micronized progesterone in prevention of preterm birth and premature birth in pregnant women with a short cervix	Objective: to evaluate of the efficiency of using dydrogesterone, 17-hydroxyprogesterone caproate, and oral and vaginal micronized progesterone as compared to that of cervical suturing in the combination prevention of late pregnancy losses in women with a short cervix. Subjects and methods. Different progesterone formulations were given to 95 women with singleton pregnancy and a cervical length o…	10.17116/rosakush201717188-101	Russian	0	Not our PICO
A. Shrivastava, Vhawal, S., Patil, S. K., Kshirsagar, N. S.	2022	Assessment Of Oral And Vaginal Natural Micronised Progesterone In Preventing Preterm Labor	Background: Preterm birth is an essentially rising global problem, however more than 60% of those occur in South Asia and Sub-Saharan Africa. The present study was conducted to compare oral and vaginal natural micronised progesterone 300 mg in preventing preterm labor.Materials & Methods: 80 pregnant women with gestational age between >24 week to <36 weekswere divided into 2 groups of 40 each. Gr…	10.47750/pnr.2022.13.S02.56	English	0	Not our PICO
K. Srisutham, Wuttikonsammakit, P., Chamnan, P.	2021	Efficacy of vaginal and oral progesterone after tocolytic therapy in threatened preterm labor: A 3-arm parallel-group randomized controlled trial	Background: Progesterone has established roles in preventing preterm labor in women with history of spontaneous preterm labor and short cervix, but there is little evidence to support its use to prevent preterm delivery in women with threatened preterm labor. Objective: To evaluate clinical efficacy of oral and vaginal progesterone on prevention of preterm delivery before 34 and 37 weeks in threa…	10.35755/jmedassocthai.2021.05.12018	English	0	Not our PICO
S. Thongchan, Phupong, V.	2021	Oral dydrogesterone as an adjunctive therapy in the management of preterm labor: a randomized, double blinded, placebo-controlled trial	Background: Preterm birth is a major challenge in obstetric and perinatal care. It is the leading cause of neonatal death. The primary aim of this study was to evaluate the efficacy of oral dydrogesterone on latency period in managing preterm labor. The secondary aims were to evaluate the gestational age at delivery, percentage of preterm delivery before 34 weeks and 37 weeks, time to recurrent u…	10.1186/s12884-021-03562-6		1
